# Supplementary material for: Spatio-temporal variations of strontium isotope ratios in the Mur River: a tool to support river management
Source: Aquat Sci. 2026 Jan 17;88(2):25. doi: 10.1007/s00027-025-01253-4 (PMC12811288; doi:10.1007/s00027-025-01253-4)
Supplement: Supplementary file 2 — Supplementary file2 (XLSX 361 KB) [file 27_2025_1253_MOESM2_ESM.xlsx]

## Sheet: Table of Contents
Table of contents for ESI-2
Table ESI-2.1: Analysed water samples from August 2022 with location, parameter and determined 87Sr/86Sr isotope ratios and mass fraction with uncertainties.
Table ESI-2.2: Analysed water samples of Mur River water from May 2022 with location, parameter and determined 87Sr/86Sr isotope ratios and mass fraction with uncertainties.
Table ESI-2.3: Analysed water samples of Mur River in the uppermost part and selected tributaries from June 2022 with location, parameter and determined 87Sr/86Sr isotope ratios and mass fraction with uncertainties.
Table ESI-2.4: Analysed water samples of Mur River water from February 2023 with location, parameter and determined 87Sr/86Sr isotope ratios and mass fraction with uncertainties.
Table ESI-2.5: Analysed water samples of selected tributaries in November 2023 with location, parameter and determined 87Sr/86Sr isotope ratios and mass fraction with uncertainties.
Table ESI-2.6: Table containing minimum, mean, median, maximum and quartile values for the Sr mass concentrations from all the campaigns.
Table ESI-2.7: Boxplots of 87Sr/86Sr isotope ratios comparing high, mid and low water season in the Sections of the Mur River (according to the isotopic distribution) with the tributaries in the respective Section.
Table ESI-2.8: Triplicate analysis of 87Sr/86Sr isotope ratios in Mur River water, sampled in May 2022.
Table ESI-2.9: Isotopic pattern deconvolution with samples from the Mur River (2022-08) near Bruck/Mur and from the tributary Mürz.

## Sheet: ESI-2.1
Table ESI-2.1: Analysed samples of Mur River water and one selected tributary from August 2022 with location, parameter and determined 87Sr/86Sr isotope ratios and mass fraction with uncertainties.																	measured by	KI		KI		KI		MUL		KI		KI		KI		KI		KI		MUL		KI		KI		KI		KI		KI		KI
*not assessed
number	name	location	GPS coordinates N	GPS coordinates E	distance from spring in km	date	time	T [°C]	pH	conductivity [µS/cm]	RDO [mg/L]	alkalinity [ml HCl]	alkalinity [mg/l HCO3-]	comments	87Sr/86Sr	U (k=2)		B [µg L-1]	U (k=2)	Na [µg L-1]	U (k=2)	Mg [µg L-1]	U (k=2)	Al [µg L-1]	U (k=2)	K [µg L-1]	U (k=2)	Ca [µg L-1]	U (k=2)	Ti [µg L-1]	U (k=2)	V [µg L-1]	U (k=2)	Cr [µg L-1]	U (k=2)	Mn [µg L-1]	U (k=2)	Fe [µg L-1]	U (k=2)	Ni [µg L-1]	U (k=2)	Cu [µg L-1]	U (k=2)	Zn [µg L-1]	U (k=2)	As [µg L-1]	U (k=2)	Se [µg L-1]	U (k=2)
R4	MURmap_2022-08_00	Muhr/Bergle/ reservoir/dam	47.1223	13.4233	7	2022-08-05	10:20:00	12.9	8.15	118.7	8.21	1.4	85.4	campaign was started at point nr 40	0.709941	0.000170833		0.653148	0.0653148	255.047	25.5047	1825.72	182.572	5.84285	0.584285	LOD	n/a*	20735.1	2073.51	0.0574074	<0.1	0.0598148	<0.1	0.103704	<0.1	0.98807	0.098807	6.46481	0.646481	0.236667	<0.1	0.683148	0.0683148	5.01889	0.501889	1.59685	0.159685	0.06	<0.1
R6	MURmap_2022-08_01	Schmalzgraben	47.112	13.4579	10	2022-08-05	10:55:00	13.1	8.03	125.7	8.97	2.35	143.35		0.709792	0.000170798		0.800926	0.0800926	388.126	38.8126	2688.59	268.859	6.2232	0.62232	LOD	n/a*	22337.1	2233.71	0.228519	<0.1	0.0709259	<0.1	0.118148	<0.1	6.74487	0.674487	16.507	1.6507	1.07556	0.107556	5.72981	0.572981	3.06778	0.306778	2.62019	0.262019	0.136667	<0.1
R7	MURmap_2022-08_02	Schellgaden	47.0797	13.5791	21	2022-08-05	11:20:00	13.5	7.98	153.4	8.84	1.6	97.6		0.708535	0.000170495		1.06537	0.106537	1033.54	103.354	3561.97	356.197	5.01473	0.501473	1495.35	149.535	24146.1	2414.61	0.437407	<0.1	0.109815	<0.1	0.162593	<0.1	1.04133	0.104133	78.0481	7.80481	0.262222	<0.1	0.756481	0.0756481	3.9	0.39	4.56352	0.456352	0.144444	<0.1
R8	MURmap_2022-08_03	St. Michael (Lungau)	47.0896	13.7008	34	2022-08-05	11:50:00	12.9	8.11	302.8	8.53	3	183		0.709424	0.000170709		4.17981	0.417981	2869.07	286.907	10821.8	1082.18	6.58358	0.658358	814.154	81.4154	43094.3	4309.43	0.160741	<0.1	0.0742593	<0.1	0.123704	<0.1	0.638016	0.0638016	18.3915	1.83915	0.582222	0.0582222	1.0787	0.10787	2.84	0.284	1.33574	0.133574	0.354444	<0.1
R9	MURmap_2022-08_04	Tamsweg	47.1194	13.8135	45	2022-08-05	09:20:00	11.3	8.06	206.2	9.69	1.9	115.9		0.709897	0.000170823		2.86426	0.286426	2427.73	242.773	7936.57	793.657	6.80957	0.680957	870.011	87.0011	27098.5	2709.85	0.305185	<0.1	0.160926	<0.1	0.13037	<0.1	0.387586	<0.1	27.4226	2.74226	0.375556	<0.1	0.854259	0.0854259	3.81	0.381	1.77685	0.177685	0.28	<0.1
R10	MURmap_2022-08_05	Madling	47.0761	13.8208	51	2022-08-05	08:35:00	11.7	8.06	194.1	9.08	1.9	115.9		0.709868	0.000170816		3.72093	0.372093	2146.85	214.685	6919.69	691.969	6.12515	0.612515	909.76	90.976	26525	2652.5	0.194074	<0.1	0.122037	<0.1	0.105926	<0.1	0.195512	<0.1	17.5748	1.75748	0.431111	<0.1	0.58537	0.058537	1.74778	0.174778	1.72352	0.172352	0.11	<0.1
R11	MURmap_2022-08_06	Predlitz/Turrach	47.0712	13.9077	58	2022-08-04	17:56:00	15.8	8.33	19701	8.61	2	122		0.709693	0.000170774		2.21759	0.221759	1900.61	190.061	6513.27	651.327	10.9888	1.09888	1031.2	103.12	28183.1	2818.31	0.231852	<0.1	0.124259	<0.1	0.137037	<0.1	0.185177	<0.1	21.2681	2.12681	0.672222	0.0672222	3.71093	0.371093	2.18889	0.218889	1.89352	0.189352	0.304444	<0.1
R12	MURmap_2022-08_07	Stadl/Mur	47.0994	14.0085	67	2022-08-04	17:17:00	16.4	8.34	216.5	8.69	2.2	134.2		0.709972	0.000170841		3.9387	0.39387	2843.82	284.382	7735.31	773.531	13.9907	1.39907	1103.17	110.317	29204.5	2920.45	0.801852	0.0801852	0.189815	<0.1	0.161481	<0.1	0.197768	<0.1	39.9204	3.99204	0.481111	<0.1	1.30537	0.130537	11.2778	1.12778	1.67574	0.167574	0.232222	<0.1
R13	MURmap_2022-08_08	St. Lorenzen/Mur	47.1031	14.0967	75	2022-08-04	16:57:00	15.1	8.17	180.7	9.3	1.8	109.8		0.710079	0.000170867		1.89093	0.189093	1416.88	141.688	3878.13	387.813	12.9526	1.29526	LOD	n/a*	26329	2693.9	0.136296	<0.1	0.092037	<0.1	0.0892593	<0.1	0.736389	0.0736389	10.4426	1.04426	0.236667	<0.1	0.336481	<0.1	0.673333	0.0673333	0.530185	0.0530185	0.1	<0.1
R14	MURmap_2022-08_09	St. Egidi ob Murau	47.1111	14.2113	86	2022-08-04	14:29:00	16.8	8.36	187	9.2	1.8	109.8		0.710368	0.000170936		2.89537	0.289537	2521.32	252.132	6682.6	668.26	15.6466	1.56466	1133.67	113.367	25258.3	2525.83	0.284074	<0.1	0.178704	<0.1	0.117037	<0.1	0.321746	<0.1	18.2515	1.82515	0.398889	<0.1	0.716481	0.0716481	1.31778	0.131778	1.74574	0.174574	0.205556	<0.1
R15	MURmap_2022-08_10	Niederwölz	47.1388	14.3222	97	2022-08-04	1900-01-13 12:43:12	16.8	8.25	188.5	8.75	1.9	115.9		0.710566	0.000170984		3.47981	0.347981	2537.04	253.704	6489.76	648.976	14.3188	1.43188	1299.55	129.955	25610.6	2561.06	0.205185	<0.1	0.188704	<0.1	0.117037	<0.1	0.237486	<0.1	15.6015	1.56015	0.415556	<0.1	0.612037	0.0612037	2.83778	0.283778	1.73463	0.173463	0.226667	<0.1
R16	MURmap_2022-08_11	St. Georgen ob Judenburg	47.2115	14.465	114	2022-08-04	13:22:00	16.2	8.19	179.8	8.8	1.7	103.7		0.71077	0.000171033		2.99648	0.299648	2230.18	223.018	6272	627.2	15.3137	1.53137	1186.87	118.687	24645.4	2464.54	0.414074	<0.1	0.210926	<0.1	0.125926	<0.1	0.30707	<0.1	19.5737	1.95737	0.416667	<0.1	0.626481	0.0626481	5.18222	0.518222	1.53907	0.153907	0.216667	<0.1
R17	MURmap_2022-08_12	St. Peter ob Judenburg	47.1824	14.6127	129	2022-08-04	12:40:00	16.6	8.16	197.6	8.91	2	122		0.710728	0.000171023		5.11426	0.511426	2673.83	267.383	6090.41	609.041	15.8159	1.58159	1552.47	155.247	25800.8	2580.08	0.332963	<0.1	0.277593	<0.1	0.154815	<0.1	0.27621	<0.1	19.1437	1.91437	0.372222	<0.1	0.539815	0.0539815	LOD	n/a*	1.10463	0.110463	0.175556	<0.1
R18	MURmap_2022-08_13	Zeltweg	47.1844	14.7714	149	2022-08-04	11:40:00	17.9	8.38	261.8	9.38	2.1	128.1		0.71091	0.000171067		5.93981	0.593981	12566.6	1256.66	6264.92	626.492	20.9976	2.09976	1951.18	195.118	31433	3143.3	0.325185	<0.1	0.326481	<0.1	0.165926	<0.1	0.297304	<0.1	19.1404	1.91404	0.425556	<0.1	0.696481	0.0696481	LOD	n/a*	1.42019	0.142019	0.235556	<0.1
R19	MURmap_2022-08_14	St. Lorenzen b. Knittelfeld	47.2536	14.8948	166	2022-08-04	10:45:00	17.1	8.3	231.1	9.46	2	122		0.711052	0.000171101		6.36759	0.636759	8183.31	818.331	6057.21	605.721	18.2747	1.82747	1771.53	177.153	28875	2887.5	1.10296	0.110296	0.347593	<0.1	0.173704	<0.1	0.215604	<0.1	45.4481	4.54481	0.465556	<0.1	0.737593	0.0737593	0.782222	0.0782222	1.67796	0.167796	0.161111	<0.1
R20	MURmap_2022-08_15	St. Michael (Obersteiermark)	47.3331	15.0112	183	2022-08-04	09:58:00	16	8.02	261.1	8.52	2.3	140.3		0.711096	0.000171111		9.98093	0.998093	9396.79	939.679	6892.64	689.264	16.2054	1.62054	1823.31	182.331	32675.7	3267.57	0.636296	0.0636296	0.38537	<0.1	0.157037	<0.1	0.258429	<0.1	30.027	3.0027	0.464444	<0.1	0.732037	0.0732037	LOD	n/a*	1.48463	0.148463	0.273333	<0.1
R21	MURmap_2022-08_16	Leoben	47.3837	15.089	197	2022-08-03	1900-01-16 12:43:12	19.4	8.33	226.2	8.94	2.1	128.1		0.711104	0.000171113		6.23537	0.623537	7846.31	784.631	5794.28	579.428	21.557	2.1557	1681.24	168.124	29037.5	2903.75	0.355185	<0.1	0.387593	<0.1	0.177037	<0.1	0.572968	0.0572968	23.8537	2.38537	0.472222	<0.1	9.09759	0.909759	0.634444	0.0634444	1.83019	0.183019	0.216667	<0.1
R22	MURmap_2022-08_17	Niklasdorf	47.3995	15.149	205	2022-08-03	16:01:00	14.9	8.4	257.3	9.96	2.3	140.3		0.711407	0.000171186		8.85981	0.885981	9183.27	918.327	6331.07	633.107	19.0001	1.90001	1884.59	188.459	33027.4	3302.74	0.411852	<0.1	0.374259	<0.1	0.199259	<0.1	0.793645	0.0793645	24.0348	2.40348	0.564444	0.0564444	1.02648	0.102648	1.22889	0.122889	1.59907	0.159907	0.1	<0.1
R23	MURmap_2022-08_18	Unteraich	47.4042	15.2502	215	2022-08-03	15:40:00	18.8	8.2	263.9	9.29	2.3	140.3		0.711274	0.000171154		9.20315	0.920315	8527.22	852.722	6331.88	633.188	20.4918	2.04918	1911.85	191.185	32669.4	3266.94	0.664074	0.0664074	0.416481	<0.1	0.188148	<0.1	1.07514	0.107514	31.7281	3.17281	0.571111	0.0571111	0.966481	0.0966481	1.54667	0.154667	1.73019	0.173019	0.253333	<0.1
R24	MURmap_2022-08_19	Bruck/Mur	47.4095	15.2842	218	2022-08-03	15:15:00	18.2	8.27	262.3	8.69	2.3	140.3		0.710908	0.000171066		9.92648	0.992648	8752.55	875.255	7112.09	711.209	18.3513	1.83513	1889.82	188.982	34827.5	3482.75	0.58963	0.058963	0.394259	<0.1	0.225926	<0.1	0.579944	0.0579944	27.5093	2.75093	0.543333	0.0543333	0.900926	0.0900926	0.741111	0.0741111	1.76907	0.176907	0.243333	<0.1
R25	MURmap_2022-08_20	Mixnitz/Pernegg	47.3198	15.3685	232	2022-08-03	14:03:00	18.8	8.43	271.2	9.97	2.4	146.4		0.710789	0.000171037		9.81759	0.981759	8395.21	839.521	7579.2	757.92	21.2277	2.12277	1809.13	180.913	35926.6	3592.66	0.248519	<0.1	0.480926	<0.1	0.23037	<0.1	0.567743	0.0567743	17.5448	1.75448	0.654444	0.0654444	1.04759	0.104759	5.72111	0.572111	2.03241	0.203241	0.171111	<0.1
R26	MURmap_2022-08_21	Frohnleiten	47.2756	15.3312	243	2022-08-03	13:15:00	18.3	8.22	265.1	8.84	2.5	152.5		0.710777	0.000171034		9.52981	0.952981	8403.73	840.373	7320.86	732.086	20.261	2.0261	1814.57	181.457	34887.9	3488.79	0.408519	<0.1	0.444259	<0.1	0.238148	<0.1	0.530866	0.0530866	24.377	2.4377	0.661111	0.0661111	1.08315	0.108315	0.652222	0.0652222	1.9113	0.19113	0.151111	<0.1
R27	MURmap_2022-08_22	Peggau-Deuschfeistritz	47.1747	15.3206	257	2022-08-03	12:44:00	18.3	8.42	271	9.7	2.3	140.3		0.710804	0.000171041		10.3709	1.03709	8732.35	873.235	7140.1	714.01	21.0814	2.10814	1824.17	182.417	34770.7	3477.07	0.620741	0.0620741	0.497593	<0.1	0.22037	<0.1	0.502576	0.0502576	34.8126	3.48126	0.66	0.066	1.22204	0.122204	0.947778	0.0947778	1.91352	0.191352	0.141111	<0.1
R28	MURmap_2022-08_23	Gratkorn	47.1186	15.3743	267	2022-08-03	12:00:00	18.7	8.12	277.9	9.34	2.5	152.5		0.710769	0.000171032		10.7365	1.07365	10178.9	1017.89	8125.36	812.536	20.0322	2.00322	1943.31	194.331	35339.6	3533.96	0.35963	<0.1	0.510926	0.0510926	0.242593	<0.1	0.691469	0.0691469	29.1281	2.91281	0.772222	0.0772222	1.36648	0.136648	1.70778	0.170778	1.97463	0.197463	0.354444	<0.1
R29	MURmap_2022-08_24	Graz/Augarten	47.0614	15.4347	275	2022-08-03	11:06:00	18.2	8.09	279.6	9	2.6	158.6		0.710742	0.000171026		11.212	1.1212	10130.1	1013.01	8091.18	809.118	21.3721	2.13721	2544.14	254.414	35433.8	3543.38	0.521852	0.0521852	0.503148	0.0503148	0.237037	<0.1	0.810666	0.0810666	36.6504	3.66504	0.732222	0.0732222	1.11537	0.111537	2.41222	0.241222	2.02241	0.202241	0.195556	<0.1
R30	MURmap_2022-08_25	Graz Dörfla/Gössendorf	47.0126	15.4627	281	2022-08-02	17:40:00	n/a*	n/a*	n/a*	n/a*	n/a*	n/a*		0.710873	0.000171058		10.3865	1.03865	9445.04	944.504	7641.44	764.144	22.8021	2.28021	1956.58	195.658	33020.4	3302.04	0.692963	0.0692963	0.689815	0.0689815	0.358148	<0.1	0.845396	0.0845396	57.3315	5.73315	2.31222	0.231222	2.18426	0.218426	5.26	0.526	2.06685	0.206685	0.277778	<0.1
R31	MURmap_2022-08_26	Mellach	46.886	15.5189	298	2022-08-02	16:10:00	19.5	7.89	303.9	8.11	2.7	164.7		0.711474	0.000171202		11.5231	1.15231	9879.38	987.938	7295.56	729.556	16.0479	1.60479	2053.47	205.347	31616	3161.6	3.18741	0.318741	0.74537	0.074537	0.365926	<0.1	0.74107	0.074107	160.773	16.0773	1.32889	0.132889	2.02093	0.202093	3.13444	0.313444	2.20241	0.220241	0.282222	<0.1
R32	MURmap_2022-08_27	Bachsdorf, Lebring	46.8531	15.5416	302	2022-08-02	15:43:00	18.9	7.86	269.1	8.31	2.3	140.3		0.710789	0.000171037		11.3676	1.13676	9946.71	994.671	7558.6	755.86	20.6676	2.06676	2135.83	213.583	32198.5	3219.85	1.62852	0.162852	0.656481	0.0656481	0.262593	<0.1	0.931268	0.0931268	88.8093	8.88093	1.07667	0.107667	1.39648	0.139648	3.73	0.373	1.93796	0.193796	0.16	<0.1
R33	MURmap_2022-08_28	Retznei, Ehrenhausen	46.7655	15.5743	313	2022-08-02	13:50:00	18.9	7.84	274.2	8.11	2.4	146.4		0.710799	0.00017104		11.5231	1.15231	10469.7	1046.97	7800.22	780.022	15.6939	1.56939	2221.13	222.113	33061.7	3306.17	0.83963	0.083963	0.632037	0.0632037	0.214815	<0.1	0.684313	0.0684313	55.8515	5.58515	0.955556	0.0955556	1.16648	0.116648	3.00111	0.300111	1.9513	0.19513	0.167778	<0.1
R34	MURmap_2022-08_29	Spielfeld	46.7063	15.6495	324	2022-08-02	13:11:00	19.9	7.81	277.5	7.85	2.3	140.3		0.710926	0.00017107		12.0676	1.20676	10677.1	1067.71	7701.26	770.126	15.3552	1.53552	2250.12	225.012	33949	3394.9	0.776296	0.0776296	0.712037	0.0712037	0.208148	<0.1	0.642903	0.0642903	55.2704	5.52704	0.856667	0.0856667	1.14315	0.114315	1.35333	0.135333	1.9613	0.19613	0.238889	<0.1
R35	MURmap_2022-08_30	Sladki vrh, Paloma	46.6976	15.7518	332	2022-08-02	11:40:00	19.7	7.91	258.4	8.3	2.3	140.3		0.710883	0.00017106		22.3076	2.23076	11060.9	1106.09	7825.23	782.523	14.0883	1.40883	2373.17	237.317	34813.9	3481.39	1.60296	0.160296	1.13759	0.113759	0.34037	<0.1	0.449667	<0.1	95.6815	9.56815	1.43222	0.143222	1.80648	0.180648	5.78444	0.578444	3.33352	0.333352	0.458889	<0.1
R36	MURmap_2022-08_31	Cmurek	46.7129	15.7129	336	2022-08-02	11:10:00	19.9	8.03	286.8	8.82	2.5	152.5		0.710903	0.000171065		12.5354	1.25354	10903.6	1090.36	7847.64	784.764	15.2197	1.52197	2318.5	231.85	34821.8	3482.18	0.347407	<0.1	0.693148	0.0693148	0.198148	<0.1	0.417669	<0.1	35.5937	3.55937	0.837778	0.0837778	1.15426	0.115426	3.70556	0.370556	1.95352	0.195352	0.197778	<0.1
R37	MURmap_2022-08_32	Apače	46.7052	15.92	346	2022-08-02	10:11:00	20.1	7.7	529.3	8.62	2.5	152.5		0.710949	0.000171076		12.4731	1.24731	10652.6	1065.26	7979.98	797.998	14.1551	1.41551	2227.29	222.729	35392.6	3539.26	0.805185	0.0805185	0.688704	0.0688704	0.211481	<0.1	0.346286	<0.1	52.1826	5.21826	0.814444	0.0814444	1.12981	0.112981	2.35778	0.235778	1.92019	0.192019	0.326667	<0.1
R38	MURmap_2022-08_33	Mele	46.662	16.0225	355	2022-08-02	09:40:00	25	8.34	591.5	10.23	2.5	152.5		0.710817	0.000171044		12.652	1.2652	10666.2	1066.62	8050.74	805.074	13.7535	1.37535	2249.76	224.976	35772.2	3577.22	0.388519	<0.1	0.666481	0.0666481	0.194815	<0.1	0.355126	<0.1	31.4526	3.14526	0.755556	0.0755556	1.08648	0.108648	1.6	0.16	1.96463	0.196463	0.236667	<0.1
R39	MURmap_2022-08_34	Hrastje, Mota	46.6158	16.0927	364	2022-08-02	08:57:00	19.5	7.91	745.7	8.18	2.5	152.5		0.710844	0.000171051		14.6143	1.46143	11053.3	1105.33	8258.53	825.853	12.222	1.2222	2364.64	236.464	36453.4	3645.34	0.858519	0.0858519	0.668704	0.0668704	0.222593	<0.1	0.332066	<0.1	36.5304	3.65304	0.79	0.079	1.05426	0.105426	3.00889	0.300889	1.88574	0.188574	0.177778	<0.1
R40	MURmap_2022-08_35	Verzej	46.5927	16.1702	371	2022-08-01	18:00:00	21.8	8.44	584.2	9.89	2.2	134.2		0.710917	0.000171068		16.0554	1.60554	10376.1	1037.61	8168.04	816.804	18.9677	1.89677	2262.73	226.273	36099	3609.9	0.841852	0.0841852	0.796481	0.0796481	0.289259	<0.1	0.360185	<0.1	46.6426	4.66426	0.785556	0.0785556	2.40648	0.240648	1.30111	0.130111	2.09019	0.209019	0.108889	<0.1
R41	MURmap_2022-08_36	Brod, Krapje	46.5509	16.2404	378	2022-08-01	16:49:00	21.5	8.26	588.8	9.33	2.3	140.3		0.710896	0.000171063		16.4287	1.64287	10818.6	1081.86	8239.06	823.906	17.9472	1.79472	2339.18	233.918	36721.3	3672.13	1.00852	0.100852	0.809815	0.0809815	0.25037	<0.1	0.405283	<0.1	56.5548	5.65548	0.865556	0.0865556	1.26204	0.126204	2.85556	0.285556	2.25019	0.225019	0.208889	<0.1
R42	MURmap_2022-08_37	Gibina	46.5264	16.3173	385	2022-08-01	16:02:00	25	8.31	558.1	9.57	2.2	134.2		0.710884	0.00017106		14.8954	1.48954	10719.3	1071.93	8114.71	811.471	17.0243	1.70243	2287.17	228.717	36226.6	3622.66	0.595185	0.0595185	0.718704	0.0718704	0.219259	<0.1	0.363338	<0.1	34.967	3.4967	0.778889	0.0778889	1.27981	0.127981	1.12444	0.112444	2.01352	0.201352	0.31	<0.1
R43	MURmap_2022-08_38	Petišovci/Mursko Središće	46.5162	16.4442	396	2022-08-01	15:01:00	22.4	8.53	611	10.56	2.1	128.1		0.710829	0.000171047		18.4065	1.84065	11293.8	1129.38	8377.67	837.767	16.3205	1.63205	2375.59	237.559	36723.4	3672.34	0.372963	<0.1	0.813148	0.0813148	0.221481	<0.1	0.423417	<0.1	29.3926	2.93926	0.898889	0.0898889	1.44204	0.144204	1.53444	0.153444	2.34685	0.234685	0.238889	<0.1
R44	MURmap_2022-08_39	Pince	46.493	16.4978	402	2022-08-01	14:26:00	21.6	8.26	621.2	9.35	2.2	134.2		0.710853	0.000171053		15.8298	1.58298	11504.5	1150.45	8350.03	835.003	17.199	1.7199	2348.69	234.869	36593.9	3659.39	0.511852	0.0511852	0.737593	0.0737593	0.225926	<0.1	0.390293	<0.1	33.8626	3.38626	0.848889	0.0848889	1.28981	0.128981	1.95889	0.195889	2.10463	0.210463	0.17	<0.1
R45	MURmap_2022-08_40	Dekanovec	46.4724	16.5851	414	2022-08-01	12:40:00	21.5	8.14	303.8	8.62	2.3	140.3		0.710973	0.000171082		15.0043	1.50043	12087.6	1208.76	8350.01	835.001	11.7886	1.17886	2507	250.7	36456.1	3645.61	0.335185	<0.1	0.644259	0.0644259	0.257037	<0.1	0.340641	<0.1	25.0315	2.50315	0.896667	0.0896667	1.33981	0.133981	1.18778	0.118778	1.83907	0.183907	0.262222	<0.1
T7	MURmap_2022-08_Tributary_41	Lorenzer Bach / St. Lorenzen/Mur	47.1031	14.0967	75	2022-08-04	17:15:00	19.8	7.88	91.55	8.03	0.6	36.6		0.712381	0.000171421	measured by MUL	0.5	0.117968	1271.39	42.296	3055.45	215.071	12.21	2.74594	438.32	23.8169	12542.9	816.21			0.12	<0.1	<0.1	<0.1	0.08	<0.1	26.93	1.92249	0.38	<0.1	0.32	<0.1	0.89	0.168938	0.36	<0.1	0.06	<0.1
																	Average	9.07483		7490.12		7024.76		15.4569		1855.68		31897.4		0.605537		0.457051		0.198609		0.662988		37.7754		0.711653		1.48025		2.71406		1.9275		0.21626
																	Min	0.653148		255.047		1825.72		5.01473		814.154		20735.1		0.0574074		0.0598148		0.0892593		0.185177		6.46481		0.236667		0.336481		0.634444		0.530185		0.06
																	Max	22.3076		12566.6		10821.8		22.8021		2544.14		43094.3		3.18741		1.13759		0.365926		6.74487		160.773		2.31222		9.09759		11.2778		4.56352		0.458889
[truncated: 22 more columns]

## Sheet: ESI-2.2
Table ESI-2.2: Analysed samples of Mur River water and one selected tributary from May 2022 with location, parameter and determined 87Sr/86Sr isotope ratios and mass fraction with uncertainties.																	measured by	MUL		MUL		MUL		MUL		MUL		MUL		MUL		MUL		MUL		MUL		MUL		MUL		MUL		MUL		MUL		MUL
*not assessed
number	name	location	GPS coordinates N	GPS coordinates E	distance from spring in km	date	time	T [°C]	pH	conductivity [µS/cm]	RDO [mg/L]	alkalinity [ml HCl]	alkalinity [mg/l HCO3-]	comment	87Sr/86Sr	U (k=2)		B [µg L-1]	U (k=2)	Na [µg L-1]	U (k=2)	Mg [µg L-1]	U (k=2)	Al [µg L-1]	U (k=2)	K [µg L-1]	U (k=2)	Ca [µg L-1]	U (k=2)	V [µg L-1]	U (k=2)	Cr [µg L-1]	U (k=2)	Mn [µg L-1]	U (k=2)	Fe [µg L-1]	U (k=2)	Ni [µg L-1]	U (k=2)	Cu [µg L-1]	U (k=2)	Zn [µg L-1]	U (k=2)	As [µg L-1]	U (k=2)	Se [µg L-1]	U (k=2)	Rb [µg L-1]	U (k=2)
R4	MURmap_2022-05_00	Muhr/Bergle/ reservoir/dam	47.1223	13.4233	7	2022-05-17	19:00:00	7.55	10.84	5.4	61.24	1.4	85.4		0.71005	0.000188528		0.202773	0.370597	216.465	32.9878	967.278	142.489	7.64347	0.863566	370.432	45.8315	12256.3	2163.93	<0.1	<0.1	-0.00576844	0.0362859	0.171287	0.0282643	14.5747	3.385	0.473859	0.0719176	0.39368	0.0720761	0.267365	0.0701627	0.646917	0.100544	0.0766822	<0.1	0.789108	0.112876
R6	MURmap_2022-05_01	Schmalzgraben	47.112	13.4579	10	2022-05-17	11:15:00	8.08	10.71	7.1	82.04	4	244		0.709839	0.000188472		0.0977469	0.341865	221.139	1.52535	1316.15	9.71556	8.60143	0.473642	292.39	1.36168	13244.5	185.999	<0.1	<0.1	-0.0151539	0.0220705	0.690675	0.328074	18.7039	2.00937	0.469837	<0.1	0.324901	<0.1	1.18472	0.574675	1.99813	0.0595277	0.0702347	<0.1	0.777005	<0.1
R7	MURmap_2022-05_02	Schellgaden	47.0797	13.5791	21	2022-05-17	12:50:00	7.79	10.17	10	84.49	0.9	54.9		0.709358	0.000188344		0.598531	0.34383	295.988	1.75945	1441.83	0.223551	13.6725	0.415357	583.827	3.43788	20325.3	436.409	0.0851927	<0.1	-0.0316873	0.0128644	0.379839	0.038121	61.986	7.46452	1.18864	<0.1	1.1562	0.0547027	1.43949	0.189925	4.67813	0.304184	0.164032	<0.1	1.14903	<0.1
R8	MURmap_2022-05_03	St. Michael (Lungau)	47.0896	13.7008	34	2022-05-17	13:56:00	7.96	9.95	11.4	186.2	2.3	140.3		0.709586	0.000188405		0.895078	0.299341	994.28	13.6258	4702.82	32.9661	11.3733	0.618331	491.249	0.432561	29532.8	900.77	0.084637	<0.1	0.0432782	0.0608829	0.299667	0.00563656	51.725	2.80823	1.23108	<0.1	3.40815	<0.1	1.77792	0.717494	3.36598	0.114444	0.190866	<0.1	0.925547	<0.1
R9	MURmap_2022-05_04	Tamsweg	47.1194	13.8135	45	2022-05-17	15:50:00	8.06	7.39	9.7	n/a*	1.6	97.6		0.710204	0.000188569		0.671498	0.277667	1095.17	15.3799	4845.82	47.4468	8.98435	0.372108	500.487	4.8531	18954.2	635.763	0.0775455	<0.1	0.000745932	0.0145409	0.194902	0.0229816	24.4022	1.36103	0.691874	<0.1	0.418712	<0.1	1.88205	0.435637	2.15192	0.0875756	0.138012	<0.1	0.774866	<0.1
R10	MURmap_2022-05_05	Madling	47.0761	13.8208	51	2022-05-17	16:50:00	8.06	10.5	9.8	139.9	1.4	85.4		0.709948	0.000188501		0.891274	0.302367	1110.22	2.99556	4679.98	17.2779	10.1649	0.254985	542.21	3.03002	21015.5	459.608	0.0735777	<0.1	0.00478787	0.023392	0.229541	0.00368094	30.9816	0.539838	0.879634	<0.1	0.637501	<0.1	1.46722	0.204571	2.53829	0.0517794	0.154075	<0.1	0.917421	<0.1
R11	MURmap_2022-05_06	Predlitz/Turrach	47.0712	13.9077	58	2022-05-18	10:00:00	7.98	10.98	7.2	142.4	1.5	91.5		0.71007	0.000188533		0.852917	0.248592	1129.6	14.763	4724.48	29.7007	7.61982	0.140686	524.037	4.36535	19898.2	580.621	0.0731854	<0.1	0.0255323	0.0329958	0.239168	0.0230512	25.3713	1.62625	0.654739	<0.1	0.344346	<0.1	1.56484	0.401085	1.39146	0.0566938	0.125512	<0.1	0.722385	<0.1
R12	MURmap_2022-05_07	Stadl/Mur	47.0994	14.0085	67	2022-05-18	10:45:00	7.81	10.1	8.8	140.5	1.2	73.2		0.710227	0.000188575		0.835314	0.211843	1185.7	11.2359	4646.76	18.5275	8.96508	0.24758	580.929	3.86111	19983.6	687.295	0.0710697	<0.1	0.0381145	0.0296984	0.281405	0.0115972	26.041	1.44244	0.696602	<0.1	0.401564	<0.1	5.88601	4.0642	1.50938	0.0650927	0.121316	<0.1	0.814603	<0.1
R13	MURmap_2022-05_08	St. Lorenzen/Mur	47.1031	14.0967	75	2022-05-18	11:45:00	7.88	11.03	10.2	131.4	1.5	91.5		0.710264	0.000188585		0.821788	0.183747	1185.98	19.9881	4502.27	52.6886	8.27263	0.185287	550.188	4.35943	18371.5	692.093	0.0751895	<0.1	0.0675068	0.0218828	0.297656	0.0150869	23.6903	1.01211	0.664808	<0.1	0.379883	<0.1	1.6051	0.286815	1.38107	<0.1	0.109367	<0.1	0.749656	<0.1
R14	MURmap_2022-05_09	St. Egidi ob Murau	47.1111	14.2113	86	2022-05-18	12:55:00	8.03	10.77	8.6	127.5	1.5	91.5		0.710661	0.00018869		0.915713	0.165248	1322.83	13.9017	4250.82	24.1287	8.33772	0.17143	588.986	2.85024	17439	579.723	0.0855818	<0.1	0.0110112	0.0151388	0.299597	0.0142481	21.7295	0.524724	0.626875	<0.1	0.395904	<0.1	1.67455	0.671509	1.61829	<0.1	0.115234	<0.1	0.812152	<0.1
R15	MURmap_2022-05_10	Niederwölz	47.1388	14.3222	97	2022-05-18	13:44:00	8.01	10.52	8.9	126.8	1.4	85.4		0.71068	0.000188695		0.915348	0.210026	1301.46	10.5863	4242.15	9.96317	8.69843	0.232374	591.766	5.02798	17599.5	625.474	0.0849572	<0.1	-0.0103573	0.0172098	0.284962	0.0379731	22.2097	1.21082	0.643786	<0.1	0.40264	<0.1	1.15044	0.111591	1.64131	0.0758409	0.115851	<0.1	0.799187	<0.1
R16	MURmap_2022-05_11	St. Georgen ob Judenburg	47.2115	14.465	114	2022-05-18	16:00:00	7.96	10.3	10.2	125.1	1.5	91.5		0.710818	0.000188732		1.06627	0.200536	1344.22	12.3485	4057.19	16.0097	10.0842	0.266611	692.245	3.65177	17576.1	666.936	0.0985228	<0.1	0.035858	0.0360178	0.288179	<0.1	22.4232	0.57295	0.674015	<0.1	0.733808	0.290374	2.79831	0.805618	1.79175	0.0775945	0.107398	<0.1	0.940272	<0.1
R17	MURmap_2022-05_12	St. Peter ob Judenburg	47.1824	14.6127	129	2022-05-18	16:55:00	7.92	10.09	10.8	129	1.3	79.3		0.710817	0.000188732		1.29336	0.208267	1325.43	11.0093	4014.3	8.03377	10.4535	0.670833	698.445	3.66706	18237.4	681.393	0.100597	<0.1	<0.1	<0.1	0.408875	<0.1	27.7579	0.599897	0.77997	<0.1	0.539103	<0.1	1.24015	0.279401	2.21959	0.144015	0.107132	<0.1	0.984641	<0.1
R18	MURmap_2022-05_13	Zeltweg	47.1844	14.7714	149	2022-05-19	08:45:00	7.92	10.67	10	144.9	1.5	91.5		0.711173	0.000188826		1.79089	0.145048	2646.12	25.0346	3877.26	18.9176	9.86866	0.131929	1057.32	3.61783	19420.3	535.829	0.154102	<0.1	<0.1	<0.1	0.177634	<0.1	22.8461	0.504644	0.585118	<0.1	0.361376	<0.1	1.82333	0.385698	1.25352	<0.1	0.137595	<0.1	1.34517	<0.1
R19	MURmap_2022-05_14	St. Lorenzen b. Knittelfeld	47.2536	14.8948	166	2022-05-19	09:45:00	7.9	10.52	9.9	139.1	1.4	85.4		0.71123	0.000188841		2.14845	0.170036	2380.32	11.5994	3806.56	24.4981	9.72311	0.0954946	985.841	2.77686	18366.2	529.346	0.151396	<0.1	<0.1	<0.1	0.177398	<0.1	22.413	1.57032	0.588916	<0.1	0.373549	<0.1	2.05195	0.317192	1.41209	<0.1	0.118649	<0.1	1.21747	<0.1
R20	MURmap_2022-05_15	St. Michael (Obersteiermark)	47.3331	15.0112	183	2022-05-19	10:40:00	7.91	10.29	10.3	140.8	1.3	79.3		0.71117	0.000188825		2.73111	0.105009	2553.91	29.6798	3963.54	17.6023	7.96764	0.15427	1023.04	3.54295	19074.4	732.042	0.151191	<0.1	<0.1	<0.1	0.199474	<0.1	22.924	0.818115	0.623273	<0.1	0.389114	<0.1	1.85765	0.231638	1.42074	0.0595321	0.114081	<0.1	1.21277	<0.1
R21	MURmap_2022-05_16	Leoben	47.3837	15.089	197	2022-05-19	11:45:00	7.84	10.07	11.3	140.9	1.5	91.5		0.711454	0.000188901		2.58448	0.0912023	2644.43	36.2678	3785.59	30.1624	9.51904	0.180987	1004.49	8.85044	19534.5	752.848	0.199339	<0.1	<0.1	<0.1	0.230568	<0.1	24.4825	0.587899	0.643231	<0.1	0.441993	<0.1	2.05671	0.296913	1.45262	<0.1	0.0977919	<0.1	1.20895	<0.1
R22	MURmap_2022-05_17	Niklasdorf	47.3995	15.149	205	2022-05-19	12:30:00	7.89	10.67	11.3	159	1.6	97.6		0.711417	0.000188891		3.08453	0.245889	3131.26	14.969	3915.24	8.62066	9.8031	0.18909	1021.41	4.01673	21304.8	846.191	0.170527	<0.1	<0.1	<0.1	0.202063	<0.1	24.6861	1.33496	0.655572	<0.1	0.421813	<0.1	1.79797	0.476715	1.50948	0.0878976	0.121538	<0.1	1.19165	<0.1
R23	MURmap_2022-05_18	Unteraich	47.4042	15.2502	215	2022-05-19	13:30:00	7.94	10.73	11.9	152.8	1.5	91.5		0.71165	0.000188953		3.1236	0.12878	3229.2	30.5759	3844.86	23.3728	10.1871	0.0273038	1045.65	8.28508	21016	697.079	0.17713	<0.1	0.0537183	<0.1	0.314253	<0.1	24.9066	0.973619	0.671568	<0.1	0.464905	<0.1	1.86037	0.318063	1.66509	0.0523555	0.119359	<0.1	1.23087	<0.1
R24	MURmap_2022-05_19	Bruck/Mur	47.4095	15.2842	218	2022-05-19	16:30:00	7.98	10.41	12.4	162.1	1.5	91.5		0.711454	0.000225715		8.69504	0.343314	4187.09	296.46	4563.19	445.476	11.6529	1.21467	1133.82	91.5967	25938.4	3455.9	0.209891	<0.1	<0.1	<0.1	0.261398	<0.1	30.0488	4.14939	0.729028	0.0765515	0.498096	<0.1	2.76208	1.06553	1.62853	0.143636	0.152914	<0.1	1.35937	0.114578
R25	MURmap_2022-05_20	Mixnitz/Pernegg	47.3198	15.3685	232	2022-05-19	17:05:00	7.5	6.75	13	229	2.4	146.4		0.711306	0.000225668		5.32565	0.528152	5182.88	409.734	5656.35	516.719	7.09116	0.6654	1381.81	101.748	36247.6	3468.52	0.241454	<0.1	0.0561843	<0.1	0.331276	<0.1	42.2191	4.95103	1.01105	0.0910106	0.616771	0.0522126	2.76263	0.694356	2.099	0.183997	0.180114	<0.1	1.71504	0.124611
R26	MURmap_2022-05_21	Frohnleiten	47.2756	15.3312	243	2022-05-24	09:00:00	8.02	9.13	14.1	210.1	2	122		0.710841	0.000225521		6.23624	0.227263	6253.23	38.0485	5326.23	9.66548	10.0234	0.0727854	1288.7	4.43714	30754.2	944.236	0.323478	<0.1	0.194495	0.128271	0.238651	<0.1	34.8947	1.47242	0.72699	<0.1	0.411915	<0.1	2.88375	0.594724	1.24131	<0.1	0.170523	<0.1	1.63979	<0.1
R27	MURmap_2022-05_22	Peggau-Deuschfeistritz	47.1747	15.3206	257	2022-05-24	10:00:00	8.06	9.58	14.1	210.9	1.9	115.9		0.710764	0.000225496		6.50004	0.260317	5900.24	39.6261	5377.18	39.2118	7.94945	0.0876816	1232.96	4.16661	30992.6	807.334	0.264453	<0.1	0.059109	<0.1	0.157097	<0.1	33.3428	0.614564	0.693126	<0.1	0.380847	<0.1	2.37332	0.111495	1.22142	<0.1	0.164941	<0.1	1.51513	<0.1
R28	MURmap_2022-05_23	Gratkorn	47.1186	15.3743	267	2022-05-24	11:00:00	7.96	9.57	14.6	218.4	1.9	115.9		0.710889	0.000188751		6.80506	0.21415	6572.48	45.4706	6074.38	24.9632	9.81543	0.164556	1280.93	5.03221	31500.3	971.268	0.307091	<0.1	0.0500084	<0.1	0.310139	<0.1	38.9031	0.715384	0.782832	<0.1	0.475228	<0.1	2.3585	0.115216	1.25852	0.0506155	0.18321	<0.1	1.64222	<0.1
R29	MURmap_2022-05_24	Graz/Augarten	47.0614	15.4347	275	2022-05-24	12:30:00	8.08	9.4	15.1	219	2	122		0.710913	0.000188757		7.04826	0.151792	6644.48	55.3099	6080.83	12.2359	16.8217	0.198259	1307.01	15.2373	32280.8	1057.58	0.353932	<0.1	0.0860329	<0.1	0.248125	<0.1	37.8287	1.03778	0.794121	<0.1	0.565932	<0.1	8.70223	6.33684	1.27689	<0.1	0.18283	<0.1	1.63747	<0.1
R30	MURmap_2022-05_25	Graz Dörfla/Gössendorf	47.0126	15.4627	281	2022-05-24	13:30:00	8.02	9.33	16	220.9	2.1	128.1		0.710895	0.000188752		7.45056	0.160862	6678.36	83.4338	6136.45	39.0909	15.5037	0.150497	1307.29	10.9608	32491.1	1139.58	0.370652	<0.1	0.0960909	<0.1	0.39951	<0.1	40.2891	0.943963	0.832728	<0.1	0.56713	<0.1	2.32963	0.0813259	1.31138	<0.1	0.193721	<0.1	1.66657	<0.1
R31	MURmap_2022-05_26	Mellach	46.886	15.5189	298	2022-05-24	16:30:00	7.88	9.01	15.9	228.9	2	122		0.710883	0.000188749		8.73693	0.287589	7647.66	71.6921	6203.99	62.0149	8.8558	0.150081	1482.49	7.16883	32847	880.343	0.333971	<0.1	0.101147	<0.1	0.400777	<0.1	42.0655	0.43499	0.860578	<0.1	0.525275	<0.1	2.94867	<0.1	1.27098	0.0527926	0.195793	<0.1	1.76565	<0.1
R32	MURmap_2022-05_27	Bachsdorf, Lebring	46.8531	15.5416	302	2022-05-25	09:10:00	7.86	8.93	15.3	226.6	2.1	128.1		0.711049	0.000188793		7.232	0.239817	7294.07	87.0066	6006.8	70.4834	8.55299	0.0700011	1490.68	14.0977	32251.1	953.199	0.379873	<0.1	0.108255	<0.1	0.24697	<0.1	39.6305	0.903782	0.884312	<0.1	0.551552	<0.1	3.3445	0.532682	1.27002	<0.1	0.176727	<0.1	1.78184	<0.1
R33	MURmap_2022-05_28	Retznei, Ehrenhausen	46.7655	15.5743	313	2022-05-25	09:56:00	7.87	8.79	15.78	240.5	2.1	128.1		0.710841	0.000188738		8.3832	0.254519	8302.37	39.5029	6334.1	22.327	10.6935	0.150546	1583.82	6.71161	33905.9	1038.71	0.437153	<0.1	0.120497	0.0589789	0.214793	<0.1	41.3047	0.745305	0.914252	<0.1	0.570722	<0.1	2.51829	0.0505527	1.32916	0.0520342	0.186705	<0.1	1.87894	<0.1
R34	MURmap_2022-05_29	Spielfeld	46.7063	15.6495	324	2022-02-25	10:44:00	7.85	8.61	16	239.1	2.1	128.1		0.710883	0.000188749		8.6698	0.262598	8485.25	28.1416	6298.18	30.5581	11.5538	0.129546	1602.67	13.7187	33662.7	809.659	0.445166	<0.1	0.122573	0.0537987	0.225689	<0.1	40.9887	0.241468	0.897842	<0.1	0.629277	<0.1	2.57849	0.112237	1.35184	<0.1	0.187909	<0.1	1.92794	<0.1
R35	MURmap_2022-05_30	Sladki vrh, Paloma	46.6976	15.7518	332	2022-05-25	12:06:00	7.89	8.83	16.2	240.4	2.1	128.1		0.710787	0.000225503		8.8491	0.242952	8439.73	61.0572	6400.71	20.9485	11.6784	0.159991	1598.58	6.95864	34088.1	978.902	0.444425	<0.1	0.080558	<0.1	0.214732	<0.1	41.751	0.270221	0.895432	<0.1	0.637682	<0.1	2.88058	0.410839	1.35156	<0.1	0.195642	<0.1	1.91805	<0.1
R36	MURmap_2022-05_31	Cmurek	46.7129	15.7129	336	2022-02-25	12:58:00	7.91	8.83	16.5	239.7	2	122		0.710779	0.000225501		8.82908	0.255545	8367.38	59.9888	6342.23	7.92653	10.9164	0.0943829	1581.88	11.442	33536.2	983.863	0.438852	<0.1	0.0751012	<0.1	0.237188	<0.1	41.1694	0.693783	0.885894	<0.1	0.609602	<0.1	2.59766	0.216828	1.35944	0.0544647	0.197841	<0.1	1.89633	<0.1
R37	MURmap_2022-05_32	Apače	46.7052	15.92	346	2022-05-25	16:00:00	7.88	8.66	17.1	245.4	2	122		0.710746	0.00022549		8.7098	0.543337	8813.94	57.575	6368.58	55.8833	11.0607	0.101812	1657.68	14.4482	35273.7	1752.7	0.459129	<0.1	0.0910366	<0.1	0.270616	<0.1	43.1284	1.88017	0.938082	<0.1	0.663157	<0.1	2.42635	0.136175	1.27977	0.119621	0.186753	<0.1	1.9735	<0.1
R38	MURmap_2022-05_33	Mele	46.662	16.0225	355	2022-05-25	17:00:00	7.79	9.35	17.2	235.8	2	122		0.710724	0.000225484		9.29025	0.272063	8256.47	79.7815	5883.23	24.8792	5.42623	0.211449	1708.23	6.16732	32298.5	892.754	0.550931	<0.1	0.0741755	<0.1	0.270082	<0.1	39.2422	0.334354	1.0927	<0.1	0.895635	<0.1	3.9741	0.464943	1.05571	<0.1	0.176331	<0.1	1.78947	<0.1
R39	MURmap_2022-05_34	Hrastje, Mota	46.6158	16.0927	364	2022-05-26	08:30:00	7.87	8.9	15.7	238.5	2	122		0.710865	0.000157502		9.38934	0.186998	8845.65	83.7326	6128.25	4.38472	8.93832	0.730415	1903.99	9.52826	33502.6	1007.24	0.517316	<0.1	0.111795	<0.1	0.275924	<0.1	44.7136	1.35892	1.01188	<0.1	0.760902	<0.1	2.30634	<0.1	1.0691	<0.1	0.180456	<0.1	1.59716	<0.1
R40	MURmap_2022-05_35	Verzej	46.5927	16.1702	371	2022-05-26	10:03:00	7.82	8.83	16	238.3	2.1	128.1		0.710849	0.000157498		9.51041	0.144908	8866.44	105.439	6253.46	44.1976	6.27332	0.43074	1928.24	17.5468	33868.7	986.687	0.507596	<0.1	0.179405	0.0785576	0.188925	<0.1	43.0188	0.350901	1.01651	<0.1	0.793365	<0.1	3.50781	1.12105	1.10299	<0.1	0.180596	<0.1	1.48049	<0.1
R41	MURmap_2022-05_36	Brod, Krapje	46.5509	16.2404	378	2022-05-26	11:20:00	7.8	8.71	16.2	237	2.1	128.1		0.710861	0.000157501		9.54318	0.33426	8809.1	60.8822	6174.52	36.1696	5.93612	0.574908	1924.39	11.8934	33700.7	1152.64	0.499479	<0.1	0.0589838	<0.1	0.191583	<0.1	40.5856	2.06217	1.00046	<0.1	0.780708	<0.1	2.39351	0.126176	1.09901	0.0547524	0.178192	<0.1	1.50883	<0.1
R42	MURmap_2022-05_37	Gibina	46.5264	16.3173	385	2022-05-26	12:21:00	7.69	8.28	17	239.2	2.1	128.1		0.710856	0.0001575		9.90231	0.474017	8936.54	105.644	6266.93	38.5851	7.27143	0.626871	1949.41	10.8879	34477	1471.68	0.508053	<0.1	0.128222	<0.1	0.234883	<0.1	45.4571	1.55733	1.05566	<0.1	0.783467	<0.1	2.33338	0.178523	1.03314	0.0538199	0.176786	<0.1	1.51301	<0.1
R43	MURmap_2022-05_38	Petišovci/Mursko Središće	46.5162	16.4442	396	2022-05-26	13:31:00	7.77	8.33	17.1	237.2	2.1	128.1		0.710906	0.000157511		9.94498	0.478558	9036.58	63.9132	6099.23	7.55728	6.02853	0.445728	1969.65	14.8294	33074.6	1623.02	0.4915	<0.1	0.0555303	<0.1	0.245274	<0.1	42.7452	1.44309	1.02616	<0.1	0.760257	<0.1	2.20634	0.151021	1.00751	0.0624439	0.179345	<0.1	1.42169	<0.1
R44	MURmap_2022-05_39	Pince	46.493	16.4978	402	2022-05-26	15:00:00	7.76	8.4	17.7	232.6	2.1	128.1	point 40 was not accessable in May 2022 due to muddy conditions	0.710949	0.00015752		10.8237	0.256396	9113.61	79.576	6250.73	6.1614	7.26872	0.191255	1984.2	7.35069	33662.1	1158.59	0.51292	<0.1	0.0667863	<0.1	0.236357	<0.1	44.5113	1.07033	1.09128	<0.1	0.759466	<0.1	2.22379	<0.1	1.05983	<0.1	0.180787	<0.1	1.49035	<0.1
T7	MURmap_2022-05_Tributary_41	Lorenzer Bach / St. Lorenzen/Mur	47.1031	14.0967	75	2022-05-18	12:00:00	7.71	10.14	11.7	72.87	0.6	36.6		0.713133	0.000158004		0.677977	0.143555	1392.65	70.873	2354.64	160.44	5.84021	0.856325	377.585	15.9129	9356.17	557.271	0.0632802	<0.1	<0.1	<0.1	0.168603	<0.1	7.28767	1.30702	0.313481	<0.1	0.267218	<0.1	0.854064	0.129528	0.179372	<0.1	0.0536403	<0.1	0.439139	<0.1
																	Average	5.03489		4748.68		4945.26		9.4813		1161.08		26337.6		0.276607		0.0646537		0.269178		34.0423		0.814607		0.630653		2.44495		1.55807		0.152821		1.34204
																	Min	0.0977469		216.465		967.278		5.42623		292.39		12256.3		0.0710697		-0.0316873		0.157097		14.5747		0.469837		0.324901		0.267365		0.646917		0.0702347		0.722385
																	Max	10.8237		9113.61		6400.71		16.8217		1984.2		36247.6		0.550931		0.194495		0.690675		61.986		1.23108		3.40815		8.70223		4.67813		0.197841		1.9735
[truncated: 16 more columns]

## Sheet: ESI-2.3
Table ESI-2.3: Analysed water samples of Mur River in the uppermost part and selected tributaries from June 2022 with location, parameter and determined 87Sr/86Sr isotope ratios and mass fraction with uncertainties.																	measured by	MUL		MUL		MUL		MUL		MUL		MUL		MUL		MUL		MUL		MUL		MUL		MUL		MUL		MUL		MUL		MUL
*not assessed
number	name	location	GPS coordinates N	GPS coordinates E	distance from spring in km	date	time	T [°C]	pH	conductivity [µS/cm]	RDO [mg/L]	alkalinity [ml HCl]	alkalinity [mg/l HCO3-]	comments	87Sr/86Sr	U (k=2)		B [µg L-1]	U (k=2)	Na [µg L-1]	U (k=2)	Mg [µg L-1]	U (k=2)	Al [µg L-1]	U (k=2)	K [µg L-1]	U (k=2)	Ca [µg L-1]	U (k=2)	V [µg L-1]	U (k=2)	Cr [µg L-1]	U (k=2)	Mn [µg L-1]	U (k=2)	Fe [µg L-1]	U (k=2)	Ni [µg L-1]	U (k=2)	Cu [µg L-1]	U (k=2)	Zn [µg L-1]	U (k=2)	As [µg L-1]	U (k=2)	Se [µg L-1]	U (k=2)	Rb [µg L-1]	U (k=2)
R1	MURmap_2023-08_main source	Mursprung	47.1308	13.3473	-	2023-08-15	13:20:00	n/a*	n/a*	n/a*	n/a*	n/a*	n/a*	Parameter not available	0.712056	0.000319905		0.983516	0.108929	203.215	7.11346	498.059	19.1514	9.03325	0.745023	150.407	5.36763	5116.98	130.69	<0.1	<0.1	<0.1	<0.1	<0.1	<0.1	7.0266	0.0912424	0.176778	<0.1	0.0818588	<0.1	0.351104	0.0141957	1.01178	0.0334547	0.0535893	<0.1	0.461148	<0.1
R2	MURmap_2023-08_reference point	Sticklerhütte/reference point	47.1483	13.3377	2	2023-08-15	15:00:00	n/a*	n/a*	n/a*	n/a*	n/a*	n/a*	Parameter not available	0.710669	0.000207464		1.25236	<0.1	315.733	0.706036	1990.79	13.6557	4.04451	1.27178	274.768	17.8025	24785.3	56.9926	<0.1	<0.1	0.0855572	<0.1	<0.1	<0.1	53.4141	6.06076	0.906776	0.102323	0.263458	0.138834	0.615159	0.24936	0.672721	0.0564699	0.173988	<0.1	0.629085	0.0544214
R1	MURmap_2022-06_10m-b-spring	Murursprung, spring	47.1308	13.3473	0.01	2022-06-29	11.:40	8.8	7.14	10.25	9.46	0.2	12.2	It was not possible to reach the actual spring, sample taken ~100m below; cloudy, rainy, thunderstorm the night before-1h ago;	0.712105	0.000319927		n/a*	n/a*	129.45	0.647148	245.124	0.933901	15.3563	<0.1	122.503	1.01725	2307.06	123.508	<0.1	<0.1	<0.1	<0.1	0.727635	<0.1	1.00134	0.17569	0.102655	<0.1	0.14473	<0.1	0.301923	0.0994009	0.982831	<0.1	0.0333382	<0.1	0.392444	0.0890703
R2	MURmap_2022-06_reference point	Sticklerhütte/reference point	47.1483	13.3377	2	2022-06-29	13:03:00	10.5	7.73	49.06	9.28	0.6	36.6	significant decrease of water level, cloudy, not raining	0.71078	0.000189224		n/a*	n/a*	168.081	1.87212	691.765	6.14998	11.6057	0.225792	151.97	1.38739	8226.76	439.342	<0.1	<0.1	<0.1	<0.1	1.88706	<0.1	14.3483	0.326007	0.357031	<0.1	0.353864	<0.1	0.174815	0.093766	0.959573	<0.1	0.0756929	<0.1	0.399832	0.0894637
R3	MURmap_2022-06_01	Mur, parking lot Sticklerhütte	47.1329	13.4029	3	2022-06-28	16:03:00	16.2	8.3	141.3	8.24	1.7	103.7	dropping rain, cloudy; parking lot Sticklerhütte	0.710481	0.000189144		n/a*	n/a*	295.468	1.2502	2030.24	8.55908	5.31631	<0.1	214.5	0.850026	24927	1259.34	<0.1	<0.1	0.0889423	<0.1	0.415215	<0.1	42.0916	0.320695	0.601282	<0.1	0.193719	<0.1	0.107671	0.0728527	0.777973	<0.1	0.186217	<0.1	0.575606	0.0913121
R4	MURmap_2022-06_02	Muhr/Bergle/ reservoir/dam	47.1332	13.4032	7	2022-06-28	n/a*	15.3	8.16	83.94	8.53	1.2	73.2	Reservoir, dam; lightly rain, warm, humidity rising; Muhr/Bergle	0.710266	0.000189087		n/a*	n/a*	285.676	6.66677	1629.82	19.9102	10.429	0.0698895	377.878	4.40184	17752.8	911.678	<0.1	<0.1	0.0717388	<0.1	0.898834	<0.1	29.1346	0.654049	0.405877	<0.1	0.165291	<0.1	0.138627	<0.1	1.27432	<0.1	0.132612	<0.1	1.12438	0.103192
R5	MURmap_2022-06_03	after confluence of Mur and Rothgüldenbach	47.1133	13.4419	11	2022-06-28	14:57:00	14.6	8.12	154.2	8.57	1.9	115.9	sunny, sweltering; after confluence of Mur and Rothgüldenbach	0.710303	0.000189097		n/a*	n/a*	403.345	2.74065	6038.43	44.7875	5.03623	<0.1	816.002	7.6051	35658.8	1831.9	<0.1	<0.1	<0.1	<0.1	0.201342	<0.1	57.6224	0.356643	0.72548	<0.1	0.34378	<0.1	0.551538	0.0727976	32.892	0.294723	0.229087	<0.1	3.41648	0.152873
T1	MURmap_Tributaries_01	Rotgüldenbach	47.1124	13.4263	10	2022-06-28	15:14:00	12.9	4.36	154.6	8.9	2.3	140.3	Arsenhaus; warm, cloudy, cooling down, humid, a bit of rain; Rotgüldenbach	0.709655	0.000188925		n/a*	n/a*	513.526	3.97512	5051.89	51.1768	3.04809	<0.1	740.379	3.52699	34906.7	1868.19	<0.1	<0.1	0.0746425	<0.1	0.477727	<0.1	55.7797	0.534189	0.639127	<0.1	0.272765	<0.1	0.474166	<0.1	39.6174	0.25739	0.217436	<0.1	2.44841	0.1937
T3	MURmap_Tributaries_02	Zederhausbach	47.0974	13.602	26	2022-06-28	n/a*	16.6	8.51	322.4	8.8	3.3	201.3	Zederhausbach, Pegel 203828n (SBG); sunny, windy, hot; St. Michael im Lungau/ Unterweißburg	0.709715	0.000188941		n/a*	n/a*	3053.49	13.8866	12549.6	115.563	1.79336	<0.1	480.197	6.04241	51723.8	2599.08	0.0564893	<0.1	0.13363	<0.1	0.890734	<0.1	86.0898	1.0561	0.908872	<0.1	0.258052	<0.1	1.12103	0.0648856	0.32166	<0.1	0.404936	<0.1	0.490759	0.0903882
T4	MURmap_Tributaries_03	Triegen	47.0892	13.7001	38	2022-06-28	n/a*	16.3	7.37	48.28	8.36	0.5	30.5	Triegen, hot, sunny, no breeze; Golfclub Lungau/Katschberg	0.709477	0.000188877		n/a*	n/a*	1541.61	5.12709	1698.93	1.10649	15.1256	0.313032	732.65	1.19955	4913.29	247.378	0.183388	<0.1	0.100622	<0.1	2.26886	<0.1	31.4857	1.61132	0.390513	<0.1	0.386041	<0.1	0.716776	0.0835902	1.24545	<0.1	0.0246577	<0.1	1.12567	0.102886
T6	MURmap_Tributaries_05	Paal	47.088	13.9858	60	2022-06-28	10:58:00	16.3	8.2	113.9	8.97	1.1	67.1	Paal, Warm/hot, partly cloudy, light breeze; Stadl an der Mur	0.709874	0.000188983		n/a*	n/a*	2144.43	7.22398	4518.96	42.2824	12.2291	<0.1	799.487	3.4008	12855.6	662.377	0.111621	<0.1	0.0968632	<0.1	0.518404	<0.1	22.1077	0.498717	0.351463	<0.1	0.274675	<0.1	1.13879	0.483585	0.44093	<0.1	0.0715176	<0.1	1.39833	0.112402
T8	MURmap_Tributaries_06	Rantenbach	47.1125	14.1736	82	2022-06-28	10:15:00	16.7	8.12	142.1	9.03	1.5	91.5	Rantenbach, hot, no wind (26°C); Murau	0.714063	0.000320807		n/a*	n/a*	3041	14.9483	4081.43	16.7538	5.89799	<0.1	1346.52	7.34603	20318.3	1027.97	0.179103	<0.1	0.137247	<0.1	0.459562	<0.1	35.7223	0.467445	0.475293	<0.1	0.291456	<0.1	1.02115	0.0530523	2.30842	<0.1	0.194991	<0.1	1.61415	0.119578
T9	MURmap_Tributaries_07	Wölzer Bach	47.1481	14.3803	103	2022-06-28	09:46:00	14.9	8.08	164.8	9.23	1.8	109.8	Sewage plant, dusty, slight breeze, warm; Niederwölz	0.712906	0.00018979		n/a*	n/a*	2598.99	41.8557	5093.3	15.0981	10.1223	0.0885197	1985.94	8.36944	22059.5	1168.55	0.239609	<0.1	0.162561	<0.1	0.902399	<0.1	37.4869	0.303521	0.578185	<0.1	0.371519	<0.1	1.3168	0.177776	0.226291	<0.1	0.151193	<0.1	3.01471	0.174101
T10	MURmap_Tributaries_08	Pölsbach	47.1897	14.7302	146	2022-06-29	17:30:00	15	8	229.1	9.16	1.6	97.6	Upcomming thunderstorm; Zeltweg	0.713465	0.000189939		n/a*	n/a*	17251.1	96.0994	2454.8	16.9268	45.0003	0.677452	3647.21	22.2371	24108.7	1255.53	0.655498	<0.1	0.333097	<0.1	0.938529	<0.1	68.1799	0.747485	1.06031	<0.1	1.66694	<0.1	1.50541	0.177775	0.945312	<0.1	0.300524	<0.1	7.07133	0.384703
T12	MURmap_Tributaries_09	Sonngrabenbach	47.2978	14.9473	175	2022-06-28	08:14:00	17.8	8.52	407	9	5.1	311.1	Sunny, dusty, warm, humid; Kraubath, Chromwerk	0.711108	0.000189311		n/a*	n/a*	1598.55	19.9002	58378.4	834.854	0.451822	<0.1	957.708	12.9943	8681.05	482.893	0.652684	<0.1	1.59035	<0.1	0.103054	<0.1	15.7382	0.615524	9.46569	0.163562	1.15627	<0.1	2.6734	0.774382	1.04911	<0.1	0.155461	<0.1	1.24413	0.109677
T14	MURmap_Tributaries_10	Liesing	47.3364	15.0196	184	2022-06-28	07:31:00	16.4	8.21	225	8.42	2.4	146.4	Sunny; St. Michael in der Obersteiermark	0.71463	0.000190249		n/a*	n/a*	4230.82	81.6486	4556.74	84.3826	4.22788	0.101135	809.288	18.401	37048.4	2449.74	0.122246	<0.1	0.192343	<0.1	0.15675	<0.1	59.0084	2.14129	0.617858	<0.1	0.463806	<0.1	1.48944	0.305068	1.90039	<0.1	0.223468	<0.1	0.491612	0.0915335
[truncated: 16 more columns]

## Sheet: ESI-2.4
Table ESI-2.4: Analysed samples of Mur River water and selected tributaries from February 2023 with location, parameter and determined 87Sr/86Sr isotope ratios and mass fraction with uncertainties.																	measured by	KI		KI		KI		MUL		KI		KI		KI		KI		KI		MUL		KI		KI		KI		KI		KI		KI
*not assessed
number	name	location	GPS coordinates N	GPS coordinates E	distance from spring in km	date	time	T [°C]	pH	conductivity [µS/cm]	RDO [mg/L]	alkalinity [ml HCl]	alkalinity [mg/l HCO3-]	comment	87Sr/86Sr	U (k=2)		B [µg L-1]	U (k=2)	Na [µg L-1]	U (k=2)	Mg [µg L-1]	U (k=2)	Al [µg L-1]	U (k=2)	K [µg L-1]	U (k=2)	Ca [µg L-1]	U (k=2)	Ti [µg L-1]	U (k=2)	V [µg L-1]	U (k=2)	Cr [µg L-1]	U (k=2)	Mn [µg L-1]	U (k=2)	Fe [µg L-1]	U (k=2)	Ni [µg L-1]	U (k=2)	Cu [µg L-1]	U (k=2)	Zn [µg L-1]	U (k=2)	As [µg L-1]	U (k=2)	Se [µg L-1]	U (k=2)
R6	MURmap_2023-02_01	Schmalzgraben	47.112	13.4579	10	2023-02-06	11:30:00	n/a*	8.24	275.1	n/a*	3.16	192.76	location 00 was not reachable	0.709601	0.000136274		LOD	n/a*	755.827	75.5827	6785.05	678.505	1.02835	0.102835	887.933	88.7933	36769.9	3676.99	LOD	n/a*	<0.1	<0.1	0.106	<0.1	1.015	0.1015	1.256	0.1256	0.204	<0.1	0.241	<0.1	<0.1	<0.1	11.165	1.1165	LOD	n/a*
R7	MURmap_2023-02_02	Schellgaden	47.0797	13.5791	21	2023-02-06	12:00:00	n/a*	8.2	118.8	n/a*	1.3	79.3		0.709178	0.000136193		LOD	n/a*	579.218	57.9218	2862.39	286.239	2.59056	0.259056	1112.13	111.213	20739.2	2073.92	LOD	n/a*	0.054	<0.1	0.145	<0.1	2.625	0.2625	3.793	0.3793	0.184	<0.1	0.296	<0.1	0.263	<0.1	2.565	0.2565	LOD	n/a*
R8	MURmap_2023-02_03	St. Michael (Lungau)	47.0896	13.7008	34	2023-02-06	12:20:00	n/a*	8.2	333.9	n/a*	1.83	111.63		0.709713	0.000136296		10.754	1.0754	7942.6	794.26	11494.6	1149.46	2.04581	0.204581	1502.61	150.261	47379.7	4737.97	0.07	<0.1	<0.1	<0.1	0.11	<0.1	23.354	2.3354	10.578	1.0578	0.381	<0.1	0.276	<0.1	0.592	0.0592	1.14	0.114	0.061	<0.1
R9	MURmap_2023-02_04	Tamsweg	47.1194	13.8135	45	2023-02-06	12:46:00	n/a*	8.31	225.3	n/a*	1.35	82.35		0.710158	0.000136381		2.151	0.2151	3788.16	378.816	8923.56	892.356	2.82892	0.282892	1121.65	112.165	32236.3	3223.63	0.07	<0.1	0.077	<0.1	0.134	<0.1	6.369	0.6369	15.37	1.537	0.219	<0.1	0.314	<0.1	0.252	<0.1	0.903	0.0903	LOD	n/a*
R10	MURmap_2023-02_05	Madling	47.0761	13.8208	51	2023-02-06	13:06:00	n/a*	8.43	238.6	n/a*	1.44	87.84		0.710032	0.000136357		3.957	0.3957	4431.46	443.146	8524.86	852.486	3.01332	0.301332	1319.34	131.934	33687	3368.7	0.07	<0.1	0.054	<0.1	0.087	<0.1	8.199	0.8199	14.358	1.4358	0.224	<0.1	0.297	<0.1	0.677	0.0677	0.791	0.0791	LOD	n/a*
R11	MURmap_2023-02_06	Predlitz/Turrach	47.0712	13.9077	58	2023-02-06	13:30:00	n/a*	8.52	251.2	n/a*	1.41	86.01		0.710028	0.000136356		3.613	0.3613	4416.52	441.652	8973.38	897.338	2.6381	0.26381	1357.4	135.74	35235.4	3523.54	LOD	n/a*	0.058	<0.1	0.109	<0.1	6.2	0.62	10.279	1.0279	0.247	<0.1	0.308	<0.1	LOD	n/a*	0.852	0.0852	0.121	<0.1
R12	MURmap_2023-02_07	Stadl/Mur	47.0994	14.0085	67	2023-02-06	13:50:00	n/a*	8.5	259.5	n/a*	1.5	91.5		0.710054	0.000136361		2.581	0.2581	5593.23	559.323	9395.45	939.545	2.95403	0.295403	1392.22	139.222	36502	3650.2	0.209	<0.1	0.079	<0.1	0.096	<0.1	3.741	0.3741	7.421	0.7421	0.205	<0.1	0.347	<0.1	LOD	n/a*	0.959	0.0959	0.182	<0.1
R13	MURmap_2023-02_08	St. Lorenzen/Mur	47.1031	14.0967	75	2023-02-06	14:10:00	n/a*	8.22	230.5	n/a*	1.38	84.18		0.710265	0.000137412		3.871	0.3871	5561.29	556.129	8371.28	837.128	2.91436	0.291436	1503.52	150.352	32672.1	3267.21	LOD	n/a*	0.089	<0.1	0.09	<0.1	6.797	0.6797	13.124	1.3124	0.264	<0.1	0.348	<0.1	LOD	n/a*	0.773	0.0773	0.061	<0.1
R14	MURmap_2023-02_09	St. Egidi ob Murau	47.1111	14.2113	86	2023-02-06	14:45:00	n/a*	8.43	229	n/a*	1.38	84.18		0.710745	0.000137505		2.839	0.2839	5236.9	523.69	7986.81	798.681	3.28143	0.328143	1496.81	149.681	31625.9	3162.59	0.07	<0.1	0.089	<0.1	0.146	<0.1	3.3	0.33	10.586	1.0586	0.22	<0.1	0.313	<0.1	0.147	<0.1	0.856	0.0856	0.061	<0.1
R15	MURmap_2023-02_10	Niederwölz	47.1388	14.3222	97	2023-02-07	08:55:00	0.1	8.2	268.3	n/a*	1.8	87.84		0.710393	0.000137437		1.893	0.1893	5297.43	529.743	8935.39	893.539	5.08009	0.508009	1559.96	155.996	36256.1	3625.61	0.035	<0.1	0.096	<0.1	0.154	<0.1	3.554	0.3554	9.786	0.9786	0.382	<0.1	0.388	<0.1	1.393	0.1393	0.866	0.0866	LOD	n/a*
R16	MURmap_2023-02_11	St. Georgen ob Judenburg	47.2115	14.465	114	2023-02-07	09:30:00	0	8.12	212.1	n/a*	1.44	87.84		0.711185	0.00013759		3.871	0.3871	5082.78	508.278	8148.8	814.88	2.66497	0.266497	1671.57	167.157	33677	3367.7	LOD	n/a*	0.107	<0.1	0.3	<0.1	4.976	0.4976	9.736	0.9736	0.239	<0.1	0.312	<0.1	LOD	n/a*	0.721	0.0721	LOD	n/a*
R17	MURmap_2023-02_12	St. Peter ob Judenburg	47.1824	14.6127	129	2023-02-07	10:00:00	0.1	8.2	239.9	n/a*	1.38	84.18		0.711552	0.000137661		3.269	0.3269	4688.57	468.857	6716.88	671.688	3.40416	0.340416	1974.62	197.462	30973.6	3097.36	0.07	<0.1	0.138	<0.1	0.193	<0.1	4.403	0.4403	7.9	0.79	0.307	<0.1	0.328	<0.1	1.636	0.1636	0.424	0.0424	0.121	<0.1
R18	MURmap_2023-02_13	Zeltweg	47.1844	14.7714	149	2023-02-07	10:40:00	0.4	8.23	301	n/a*	1.56	95.16		0.711334	0.000137618		6.022	0.6022	15188.1	1518.81	7011.36	701.136	4.4641	0.44641	2664.01	266.401	35362.5	3536.25	0.139	<0.1	0.225	<0.1	0.223	<0.1	7.124	0.7124	20.141	2.0141	0.419	<0.1	0.442	<0.1	1.721	0.1721	0.624	0.0624	LOD	n/a*
R19	MURmap_2023-02_14	St. Lorenzen b. Knittelfeld	47.2536	14.8948	166	2023-02-07	11:30:00	0.7	8.69	350.2	n/a*	1.65	100.65		0.71141	0.000137633		6.882	0.6882	20035.4	2003.54	7702.15	770.215	4.9406	0.49406	3225.2	322.52	40355.8	4035.58	0.139	<0.1	0.222	<0.1	0.412	<0.1	2.96	0.296	13.147	1.3147	0.299	<0.1	0.481	<0.1	0.144	<0.1	0.745	0.0745	LOD	n/a*
R20	MURmap_2023-02_15	St. Michael (Obersteiermark)	47.3331	15.0112	183	2023-02-07	12:09:00	3.5	8.49	412.7	n/a*	2.1	128.1		0.710836	0.000137522		26.669	2.6669	17464.7	1746.47	10109.7	1010.97	1.21778	0.121778	2971.7	297.17	54574.6	5457.46	0.035	<0.1	0.446	<0.1	0.161	<0.1	1.849	0.1849	5.244	0.5244	0.279	<0.1	0.23	<0.1	LOD	n/a*	0.498	0.0498	LOD	n/a*
R21	MURmap_2023-02_16	Leoben	47.3837	15.089	197	2023-02-07	12:35:00	1.4	8.73	360	n/a*	1.44	87.84		0.711493	0.000137649		10.582	1.0582	21282.6	2128.26	7389.98	738.998	4.0551	0.40551	3272.49	327.249	41539.4	4153.94	0.139	<0.1	0.203	<0.1	0.199	<0.1	12.174	1.2174	15.218	1.5218	0.484	<0.1	0.73	0.073	2.033	0.2033	0.745	0.0745	LOD	n/a*
R22	MURmap_2023-02_17	Niklasdorf	47.3995	15.149	205	2023-02-07	n/a*	4.9	8.64	388.9	n/a*	2.4	146.4		0.713217	0.000137983		10.753	1.0753	17840	1784	8139.47	813.947	3.37311	0.337311	2990.88	299.088	53950	5395	0.07	<0.1	0.24	<0.1	0.282	<0.1	5.533	0.5533	7.602	0.7602	0.417	<0.1	0.857	0.0857	1.35	0.135	0.735	0.0735	LOD	n/a*
R23	MURmap_2023-02_18	Unteraich	47.4042	15.2502	215	2023-02-07	n/a*	4.1	8.6	377.7	n/a*	1.83	111.63		0.711449	0.000137641		9.549	0.9549	20055.9	2005.59	8121.88	812.188	3.83613	0.383613	3076.92	307.692	47937.9	4793.79	0.139	<0.1	0.255	<0.1	0.232	<0.1	18.269	1.8269	10.489	1.0489	0.406	<0.1	0.775	0.0775	1.042	0.1042	0.824	0.0824	LOD	n/a*
R24	MURmap_2023-02_19	Bruck/Mur	47.4095	15.2842	218	2023-02-07	n/a*	2.5	8.68	382.7	n/a*	2.07	126.27		0.710893	0.000137533		11.012	1.1012	19754.9	1975.49	8956.47	895.647	5.37247	0.537247	2887.44	288.744	47360.7	4736.07	0.244	<0.1	0.248	<0.1	0.273	<0.1	9.983	0.9983	13.407	1.3407	0.485	<0.1	0.814	0.0814	2.871	0.2871	0.717	0.0717	LOD	n/a*
R25	MURmap_2023-02_20	Mixnitz/Pernegg	47.3198	15.3685	232	2023-02-08	08:50:00	1	8.5	396.1	n/a*	2.22	135.42		0.710884	0.000137532		10.409	1.0409	19259.5	1925.95	9093.67	909.367	2.82156	0.282156	2778.45	277.845	47346.1	4734.61	0.139	<0.1	0.275	<0.1	0.284	<0.1	11.498	1.1498	15.47	1.547	0.485	<0.1	0.728	0.0728	0.946	0.0946	1.047	0.1047	LOD	n/a*
R26	MURmap_2023-02_21	Frohnleiten	47.2756	15.3312	243	2023-02-08	09:15:00	1	8.5	396.1	n/a*	1.74	106.14		0.710886	0.000137532		10.581	1.0581	19202.7	1920.27	8759.21	875.921	4.56617	0.456617	2749.02	274.902	45725.2	4572.52	0.139	<0.1	0.294	<0.1	0.258	<0.1	10.851	1.0851	17.556	1.7556	0.489	<0.1	0.92	0.092	1.472	0.1472	0.884	0.0884	LOD	n/a*
R27	MURmap_2023-02_22	Peggau-Deuschfeistritz	47.1747	15.3206	257	2023-02-08	09:45:00	0.9	8.72	381.1	n/a*	2.1	128.1		0.710777	0.000137511		13.076	1.3076	19474.1	1947.41	8993.29	899.329	2.93484	0.293484	2664.15	266.415	46323.4	4632.34	0	<0.1	0.284	<0.1	0.293	<0.1	11.499	1.1499	13.223	1.3223	0.523	0.0523	0.768	0.0768	1.399	0.1399	0.884	0.0884	LOD	n/a*
R28	MURmap_2023-02_23	Gratkorn	47.1186	15.3743	267	2023-02-08	10:30:00	0.9	8.72	381.1	n/a*	2.13	129.93		0.710844	0.000137524		12.216	1.2216	23118	2311.8	10854.7	1085.47	33.7067	3.37067	2855.74	285.574	46981.9	4698.19	0.383	<0.1	0.373	<0.1	0.357	<0.1	36.329	3.6329	48.404	4.8404	0.687	0.0687	0.843	0.0843	3.836	0.3836	0.815	0.0815	LOD	n/a*
R29	MURmap_2023-02_24	Graz/Augarten	47.0614	15.4347	275	2023-02-08	n/a*	1.4	8.32	412.1	n/a*	2.16	131.76		0.710861	0.000137527		14.281	1.4281	22567.6	2256.76	10446.4	1044.64	7.98042	0.798042	2770.46	277.046	48071.9	4807.19	0.07	<0.1	0.32	<0.1	0.336	<0.1	27.336	2.7336	35.653	3.5653	0.692	0.0692	0.936	0.0936	3.267	0.3267	0.936	0.0936	0.061	<0.1
R30	MURmap_2023-02_25	Graz Dörfla/Gössendorf	47.0126	15.4627	281	2023-02-08	n/a*	2.5	8.118	414.5	n/a*	2.22	135.42		0.710779	0.000137511		11.442	1.1442	24104.9	2410.49	10689.8	1068.98	9.07609	0.907609	2846.37	284.637	47094	4709.4	0.174	<0.1	0.366	<0.1	0.355	<0.1	32.574	3.2574	54.672	5.4672	0.731	0.0731	1.274	0.1274	3.72	0.372	0.889	0.0889	LOD	n/a*
R31	MURmap_2023-02_26	Mellach	46.886	15.5189	298	2023-02-08	12:45:00	1.5	8.02	287.6	n/a*	1.5	91.5		0.712248	0.000137795		7.743	0.7743	14562.5	1456.25	7000.86	700.086	4.84221	0.484221	2257.79	225.779	34634.3	3463.43	0.07	<0.1	0.247	<0.1	0.184	<0.1	27.039	2.7039	90.421	9.0421	0.451	<0.1	0.489	0.0489	1.016	0.1016	0.396	<0.1	LOD	n/a*
R32	MURmap_2023-02_27	Bachsdorf, Lebring	46.8531	15.5416	302	2023-02-08	13:05:00	1.8	8.18	415.3	n/a*	2.16	131.76		0.710955	0.000137545		14.195	1.4195	24397.1	2439.71	10431.8	1043.18	8.23628	0.823628	3104	310.4	47241.6	4724.16	0.418	<0.1	0.354	<0.1	0.477	<0.1	36.599	3.6599	45.733	4.5733	0.738	0.0738	0.775	0.0775	4.015	0.4015	0.884	0.0884	LOD	n/a*
R33	MURmap_2023-02_28	Retznei, Ehrenhausen	46.7655	15.5743	313	2023-02-08	13:30:00	3	8.19	437.4	n/a*	2.28	139.08		0.71079	0.000137513		12.99	1.299	27045.7	2704.57	10631.6	1063.16	8.84939	0.884939	3249.97	324.997	48575.9	4857.59	0.418	<0.1	0.376	<0.1	0.386	<0.1	42.566	4.2566	51.615	5.1615	0.81	0.081	0.898	0.0898	4.414	0.4414	0.894	0.0894	LOD	n/a*
R34	MURmap_2023-02_29	Spielfeld	46.7063	15.6495	324	2023-02-08	14:00:00	2.7	8.15	437	n/a*	2.31	140.91		0.710912	0.000137537		12.56	1.256	24692.4	2469.24	10594.7	1059.47	6.82444	0.682444	3022.88	302.288	49911.6	4991.16	0.383	<0.1	0.32	<0.1	0.318	<0.1	37.707	3.7707	42.572	4.2572	0.677	0.0677	0.781	0.0781	3.024	0.3024	0.675	0.0675	0.182	<0.1
R35	MURmap_2023-02_30	Sladki vrh, Paloma	46.6976	15.7518	332	2023-02-09	08:50:00	2	8.19	431.7	n/a*	2.46	150.06		0.710907	0.000137536		13.42	1.342	24284	2428.4	11087	1108.7	5.82842	0.582842	2950.06	295.006	49240.3	4924.03	0.279	<0.1	0.3	<0.1	1.013	0.1013	42.671	4.2671	50.612	5.0612	0.695	0.0695	0.778	0.0778	2.724	0.2724	0.708	0.0708	0.182	<0.1
R36	MURmap_2023-02_31	Cmurek	46.7129	15.7129	336	2023-02-09	09:15:00	1.3	8.18	431.7	n/a*	1.5	91.5		0.711022	0.00015564		13.42	1.342	25317.2	2531.72	10802.9	1080.29	6.76758	0.676758	2977.97	297.797	49856.7	4985.67	0.696	0.0696	0.315	<0.1	0.497	<0.1	34.09	3.409	44.957	4.4957	0.764	0.0764	0.868	0.0868	2.667	0.2667	0.726	0.0726	0.243	<0.1
R37	MURmap_2023-02_32	Apače	46.7052	15.92	346	2023-02-09	09:50:00	2	8.19	28.2	n/a*	2.28	139.08		0.710994	0.000155634		14.797	1.4797	24503	2450.3	10717	1071.7	6.65691	0.665691	3038.54	303.854	48811.6	4881.16	0.174	<0.1	0.338	<0.1	0.3	<0.1	25.889	2.5889	37.351	3.7351	0.671	0.0671	0.829	0.0829	2.398	0.2398	0.74	0.074	0.182	<0.1
R38	MURmap_2023-02_33	Mele	46.662	16.0225	355	2023-02-09	10:40:00	2.4	8.14	432.1	n/a*	2.31	140.91		0.711017	0.000155639		14.969	1.4969	24436.6	2443.66	10868.1	1086.81	6.59127	0.659127	3079.22	307.922	49680.8	4968.08	0.174	<0.1	0.343	<0.1	0.24	<0.1	34.2	3.42	23.225	2.3225	0.676	0.0676	0.844	0.0844	2.432	0.2432	0.796	0.0796	0.061	<0.1
R39	MURmap_2023-02_34	Hrastje, Mota	46.6158	16.0927	364	2023-02-09	16:00:00	3.1	7.78	426.7	n/a*	2.25	137.25		0.711073	0.000155652		19.442	1.9442	25165.2	2516.52	10863.1	1086.31	6.20973	0.620973	3116.4	311.64	49440.9	4944.09	0.209	<0.1	0.33	<0.1	0.519	0.0519	31.188	3.1188	38.464	3.8464	0.657	0.0657	0.831	0.0831	2.251	0.2251	0.754	0.0754	0.061	<0.1
R40	MURmap_2023-02_35	Verzej	46.5927	16.1702	371	2023-02-09	15:25:00	4.2	7.75	425.5	n/a*	2.16	131.76		0.711012	0.000155638		17.034	1.7034	24886	2488.6	10986	1098.6	6.4785	0.64785	3161.96	316.196	49951.4	4995.14	0.244	<0.1	0.339	<0.1	0.278	<0.1	33.843	3.3843	38.61	3.861	0.719	0.0719	0.93	0.093	2.254	0.2254	0.67	0.067	LOD	n/a*
R41	MURmap_2023-02_36	Brod, Krapje	46.5509	16.2404	378	2023-02-09	14:45:00	2.6	7.24	425.7	n/a*	2.28	139.08		0.710931	0.00015562		15.313	1.5313	25159.6	2515.96	11012.6	1101.26	6.27725	0.627725	3148.61	314.861	50507.4	5050.74	0.244	<0.1	0.371	<0.1	0.317	<0.1	35.624	3.5624	35.125	3.5125	0.764	0.0764	0.815	0.0815	2.398	0.2398	0.796	0.0796	LOD	n/a*
R42	MURmap_2023-02_37	Gibina	46.5264	16.3173	385	2023-02-09	14:15:00	3.7	7.9	432.2	n/a*	2.43	148.23		0.711039	0.000155644		16.432	1.6432	23414.7	2341.47	11355	1135.5	4.83998	0.483998	3081.83	308.183	51365.2	5136.52	0.279	<0.1	0.276	<0.1	0.205	<0.1	69.25	6.925	29.681	2.9681	1.052	0.1052	0.794	0.0794	2.2	0.22	0.829	0.0829	0.121	<0.1
R43	MURmap_2023-02_38	Petišovci/Mursko Središće	46.5162	16.4442	396	2023-02-09	13:40:00	6.7	7.63	478.6	n/a*	2.4	146.4		0.7111	0.000155658		18.84	1.884	24609.6	2460.96	11432.7	1143.27	4.16501	0.416501	3114.36	311.436	51792.3	5179.23	0.07	<0.1	0.271	<0.1	0.218	<0.1	129.397	12.9397	48.131	4.8131	0.764	0.0764	0.727	0.0727	1.478	0.1478	0.968	0.0968	LOD	n/a*
R44	MURmap_2023-02_39	Pince	46.493	16.4978	402	2023-02-09	13:15:00	2.5	8.17	429.1	n/a*	2.19	133.59		0.710944	0.000137543		19.443	1.9443	24426.4	2442.64	11182.4	1118.24	4.71175	0.471175	3119.79	311.979	50769.6	5076.96	0.07	<0.1	0.312	<0.1	0.281	<0.1	54.837	5.4837	40.552	4.0552	0.721	0.0721	0.809	0.0809	1.843	0.1843	0.754	0.0754	LOD	n/a*
R45	MURmap_2023-02_40	Dekanovec	46.4724	16.5851	414	2023-02-09	12:30:00	3	7.97	435.5	n/a*	2.4	146.4		0.710558	0.000155539		19.098	1.9098	24750.7	2475.07	11588.3	1158.83	4.91217	0.491217	3194.8	319.48	52278.8	5227.88	0.174	<0.1	0.299	<0.1	0.236	<0.1	56.966	5.6966	35.234	3.5234	0.684	0.0684	0.734	0.0734	2.157	0.2157	0.801	0.0801	0.182	<0.1
T1	MURmap_Tributary_01	Rotgüldenbach	47.1222	13.4268	9	2023-02-06	11:00:00	8.4	8.17	453.1	n/a*	3.32	202.52	sample taken due to inaccessability of point 00	0.709661	0.000136286		LOD	n/a*	625.706	68.8277	8423.1	926.541	0.925297	0.101783	933.975	102.737	43421.1	4342.11	0.07	<0.1	<0.1	<0.1	0.066	<0.1	0.099	<0.1	0.306	<0.1	0.169	<0.1	0.229	<0.1	0.456	0.05016	18.166	1.99826	0.061	<0.1
T7	MURmap_Tributary_41	Lorenzer Bach/St. Lorenzen/Mur	47.1031	14.0967	75	2023-02-06	14:10:00	9.6	7.89	110.2	n/a*	0.54	32.94		0.710958	0.000155626	measured by MUL	1.73	0.0601233	1058.6	42.9517	3469.78	100.832	3313.39	74.3774	4.38	0.160895	14672.5	647.7	14672.5	647.729	0.09	<0.1	0.09	0.0535328	0.13	0.0585424	51.96	2.5402	0.45	<0.1	0.27	<0.1	1.45	0.2546	0.28	<0.1	0.21	0.0518765
																	Average	11.1044		16859.3		9348.51		5.3745		2506.77		43610.9		0.180171		0.246921		0.2701		23.8595		25.9174		0.507875		0.6367		1.94212		1.09373		0.125467
																	Min	1.893		579.218		2862.39		1.02835		887.933		20739.2		0		0.054		0.087		1.015		1.256		0.184		0.23		0.144		0.396		0.061
																	Max	26.669		27045.7		11588.3		33.7067		3272.49		54574.6		0.696		0.446		1.013		129.397		90.421		1.052		1.274		4.414		11.165		0.243
[truncated: 22 more columns]

## Sheet: ESI-2.5
Table ESI-2.5: Analysed samples ofselected tributaries in November 2023 with location, parameter and determined 87Sr/86Sr isotope ratios and mass fraction with uncertainties.																	measured by	KI		KI		KI		MUL		KI		KI		KI		KI		KI		MUL		KI		KI		KI		KI		KI		KI
*not assessed
number	name	location	GPS coordinates N	GPS coordinates E	distance from spring in km	date	time	T [°C]	pH	conductivity [µS/cm]	RDO [mg/L]	alkalinity [ml HCl]	alkalinity [mg/l HCO3-]	comments / location proximity	87Sr/86Sr	U (k=2)		B [µg L-1]	U (k=2)	Na [µg L-1]	U (k=2)	Mg [µg L-1]	U (k=2)	Al [µg L-1]	U (k=2)	K [µg L-1]	U (k=2)	Ca [µg L-1]	U (k=2)	Ti [µg L-1]	U (k=2)	V [µg L-1]	U (k=2)	Cr [µg L-1]	U (k=2)	Mn [µg L-1]	U (k=2)	Fe [µg L-1]	U (k=2)	Ni [µg L-1]	U (k=2)	Cu [µg L-1]	U (k=2)	Zn [µg L-1]	U (k=2)	As [µg L-1]	U (k=2)	Rb [µg L-1]	U (k=2)
T1	MURmap_Tributary_01	Rotgüldenbach	47.1222	13.4268	9	21.11.2023	10:40:00	4.3	7.19	172.4	10.82	2	122	Muhr	0.709993	0.000207267		0.473889	<0.1	411.174	41.1174	5674.31	567.431	8.36573	0.836573	938.043	93.8043	29203.1	2920.31	0.12963	<0.1	<0.1	<0.1	<0.1	<0.1	LOD	n/a*	2.21222	0.221222	LOD	n/a*	0.543333	0.0543333	0.313872	<0.1	29.4887	2.94887	2.99981	0.299981
T2	MURmap_Tributary_02	Schobergrabenbach	47.0797	13.5816	22	21.11.2023	11:30:00	3.7	7.79	147.7	11.47	1.5	114.375	Hintermuhr	0.708262	0.000206762		0.557222	0.0557222	529.076	52.9076	4705.48	470.548	5.57286	0.557286	1113.93	111.393	24156.9	2415.69	0.0796296	<0.1	0.0611111	<0.1	0.0811111	<0.1	LOD	n/a*	1.53333	0.153333	LOD	n/a*	0.382222	<0.1	0.191996	<0.1	0.353148	<0.1	1.79426	0.179426
T3	MURmap_Tributary_03	Zederhausbach	47.0974	13.602	26	21.11.2023	11:55:00	4.4	7.37	285	11.53	3	183	St. Michael/Lungau	0.709743	0.000207194		0.923889	0.0923889	2509.19	250.919	11715	1171.5	2.63743	0.263743	415.825	41.5825	41850.7	4185.07	<0.1	<0.1	<0.1	<0.1	0.07	<0.1	1.65498	0.165498	3.95444	0.395444	LOD	n/a*	0.294444	<0.1	0.829839	0.0829839	0.300926	<0.1	0.372037	<0.1
T5	MURmap_Tributary_04	Taurach	47.1415	13.8057	43	21.11.2023	12:40:00	5.4	7.26	187.6	11.1	2	122	Tamsweg	0.710172	0.000207319		0.965	0.0965	1593.55	159.355	9954.21	995.421	6.40557	0.640557	621.684	62.1684	28161.9	2816.19	0.105185	<0.1	0.103333	<0.1	0.0866667	<0.1	LOQ	n/a*	13.2867	1.32867	LOD	n/a*	0.327778	<0.1	0.446804	<0.1	0.68537	0.068537	0.740926	0.0740926
T8	MURmap_Tributary_05	Rantenbach	47.1164	14.1715	82	21.11.2023	1900-01-13 12:00:00	5.3	7.52	133.4	9.82	1.4	85.4	Murau	0.71302	0.000208151		2.53833	0.253833	2506.31	250.631	4174.1	417.41	9.73927	0.973927	1411.43	141.143	19237.5	1923.75	0.204074	<0.1	0.12	<0.1	0.0866667	<0.1	0.21137	<0.1	27.43	2.743	LOD	n/a*	0.378889	<0.1	1.99313	0.199313	1.44093	0.144093	1.47537	0.147537
T9	MURmap_Tributary_06	Wölzer Bach	47.1508	14.3732	103	21.11.2023	14:30:00	5.3	7.33	124	11.23	1.4	85.4	Niederwölz	0.713741	0.000208361		1.38167	0.138167	1714.88	171.488	4151.68	415.168	16.0821	1.60821	1764.73	176.473	17602	1760.2	0.286296	<0.1	0.18	<0.1	0.111111	<0.1	0.165477	<0.1	13.5444	1.35444	LOD	n/a*	0.496667	<0.1	0.388993	<0.1	0.14537	<0.1	2.4487	0.24487
T10	MURmap_Tributary_07	Pölsbach	47.7303	14.7303	146	21.11.2023	15:30:00	7.6	7.47	347.5	10.93	1.9	115.9	Zeltweg	0.712594	0.000208026		3.86167	0.386167	35174	3517.4	3725.27	372.527	21.449	2.1449	4884.07	488.407	33586.7	3358.67	0.50963	0.050963	0.4	<0.1	0.176667	<0.1	0.248974	<0.1	20.6911	2.06911	LOD	n/a*	0.312222	<0.1	1.24527	0.124527	0.437593	<0.1	9.36426	0.936426
T11	MURmap_Tributary_08	Granitzenbach	47.1812	14.763	148	21.11.2023	15:59:00	5.9	6.72	130.7	11.45	1.2	73.2	Zeltweg	0.713456	0.000208278		2.87944	0.287944	3642.42	364.242	3063.89	306.389	5.83176	0.583176	1980.41	198.041	17740.1	1774.01	0.180741	<0.1	0.237778	<0.1	0.156667	<0.1	LOQ	n/a*	14.8267	1.48267	LOD	n/a*	0.263333	<0.1	0.588726	0.0588726	0.529815	0.0529815	1.38759	0.138759
T12	MURmap_Tributary_09	Sonngrabenbach	47.2979	14.948	175	22.11.2023	09:35:00	4.4	8.06	347.6	12.31	5.05	308.05	Kraubath	0.711225	0.000319532		2.95389	0.295389	1232	123.2	49301.6	4930.16	3.46754	0.346754	729.548	72.9548	6573.13	657.313	0.395185	<0.1	0.375556	<0.1	1.77	0.177	0.347151	<0.1	31.23	3.123	8.52815	0.852815	0.998889	0.0998889	1.14299	0.114299	0.702037	0.0702037	0.573148	0.0573148
T13	MURmap_Tributary_10	Lobmingbach	47.317	14.9885	180	21.11.2023	10:10:00	5.7	6.98	114.3	11.81	1.3	79.3	Großlobming	0.711371	0.000319597		5.50944	0.550944	2095.62	209.562	10474.3	1047.43	3.77851	0.377851	1738.91	173.891	6074.89	607.489	0.182963	<0.1	0.28	<0.1	0.303333	<0.1	LOD	n/a*	6.13222	0.613222	3.26259	0.326259	0.411111	<0.1	0.330235	<0.1	0.663148	0.0663148	0.759815	0.0759815
T14	MURmap_Tributary_11	Liesing	47.3441	15.0134	184	22.11.2023	11:00:00	6.2	7.23	191.1	11.73	2.3	140.3	St.Michael/Obersteiermark	0.7149	0.000208699		5.40056	0.540056	2065.08	206.508	10387.3	1038.73	2.45648	0.245648	1750.53	175.053	6013.8	601.38	0.224074	<0.1	0.277778	<0.1	0.291111	<0.1	LOQ	n/a*	5.98556	0.598556	3.2537	0.32537	0.395556	<0.1	0.517321	0.0517321	0.653148	0.0653148	0.760926	0.0760926
T15	MURmap_Tributary_12	Gößbach	47.3617	15.1156	195	22.11.2023	11:30:00	4.3	7.1	88.2	11.85	0.7	42.7	Leoben	0.710774	0.000319329		3.33722	0.333722	3235.29	323.529	2811.67	281.167	6.04382	0.604382	1878.33	187.833	9134.05	913.405	0.175185	<0.1	0.388889	<0.1	0.0766667	<0.1	LOD	n/a*	5.13111	0.513111	LOD	n/a*	0.25	<0.1	0.529961	0.0529961	0.19537	<0.1	1.17981	0.117981
T16	MURmap_Tributary_13	Vordernberger Bach	47.3796	15.0734	197	22.11.2023	12:30:00	6.4	7.74	273.4	11.22	2.6	158.6	Leoben	0.714218	0.0002085		5.37611	0.537611	5327.44	532.744	5214.29	521.429	2.55401	0.255401	1450.91	145.091	46818	4681.8	0.0862963	<0.1	0.0644444	<0.1	0.175556	<0.1	LOQ	n/a*	2.39111	0.239111	LOD	n/a*	0.177778	<0.1	1.20225	0.120225	0.184259	<0.1	0.987593	0.0987593
T17	MURmap_Tributary_14	Mürz	47.4133	15.274	217	22.11.2023	13:30:00	7.2	7.81	308.8	10.91	3.4	207.4	Bruck/Mur	0.709716	0.000207186		7.365	0.7365	6263.68	626.368	11197.3	1119.73	6.45936	0.645936	1261.46	126.146	46723.5	4672.35	0.135185	<0.1	0.271111	<0.1	0.298889	<0.1	0.22297	<0.1	9.14444	0.914444	LOD	n/a*	0.595556	0.0595556	2.86044	0.286044	0.987593	0.0987593	1.01426	0.101426
T18	MURmap_Tributary_15	Breitenauerbach	47.3468	15.3609	229	22.11.2023	14:06:00	7.2	7.59	413.4	11.17	4.1	250.1	Mixnitz	0.711543	0.000207719		6.73278	0.673278	9759.23	975.923	21333.1	2133.31	2.67882	0.267882	1843.5	184.35	48126	4812.6	0.177407	<0.1	0.184444	<0.1	0.213333	<0.1	LOQ	n/a*	2.66778	0.266778	0.298148	<0.1	0.294444	<0.1	1.04583	0.104583	3.23759	0.323759	1.11537	0.111537
T19	MURmap_Tributary_16	Gamsgrabenbach	47.2842	15.2715	240	22.11.2023	14:45:00	6.7	7.23	89.68	10.87	1.65	100.65	Rothleiten	0.710955	0.00031941		9.73722	0.973722	2885.85	288.585	2277.49	227.749	6.50461	0.650461	1592.66	159.266	11058.3	1105.83	0.206296	<0.1	0.377778	<0.1	0.09	<0.1	LOQ	n/a*	6.01111	0.601111	LOD	n/a*	0.374444	<0.1	0.523087	0.0523087	0.252037	<0.1	1.24648	0.124648
T20	MURmap_Tributary_17	Rötschbach	47.1659	15.3336	260	22.11.2023	15:30:00	6	8.22	360	11.91	4.2	256.2	Peggau	0.71032	0.000207362		3.945	0.3945	4598.46	459.846	15644.3	1564.43	1.06668	0.106668	1294.52	129.452	53175.8	5317.58	0.158519	<0.1	0.218889	<0.1	0.336667	<0.1	LOQ	n/a*	5.62556	0.562556	LOD	n/a*	0.252222	<0.1	0.665316	0.0665316	0.304259	<0.1	0.324259	<0.1
T21	MURmap_Tributary_18	Grazbach	47.0639	15.435	275	22.11.2023	16:30:00	7.3	3.9	443.3	11.05	3.9	237.9	Graz	0.711272	0.00020764		19.8906	1.98906	18288.3	1828.83	11121	1112.1	2.62847	0.262847	3317.16	331.716	59170	5917	0.165185	<0.1	0.317778	<0.1	0.127778	<0.1	0.226282	<0.1	18.3422	1.83422	0.0959259	<0.1	1.01444	0.101444	3.45305	0.345305	0.596481	0.0596481	1.50093	0.150093
T22	MURmap_Tributary_19	Raababach	46.9977	15.4766	284	23.11.2023	10:55:00	5.3	7.54	441.4	12.33	4	244	Gössendorf	0.711287	0.000207645		16.7939	1.67939	18696.4	1869.64	13318.2	1331.82	2.11033	0.211033	3037.59	303.759	59110.4	5911.04	0.300741	<0.1	0.304444	<0.1	0.166667	<0.1	0.895909	0.0895909	25.79	2.579	0.175926	<0.1	0.622222	0.0622222	2.08775	0.208775	0.486481	<0.1	2.63426	0.263426
T23	MURmap_Tributary_20	Sulm	46.7579	15.5442	315	23.11.2023	10:35:00	6.9	7.29	247.9	11.55	2	122	Retznei	0.712517	0.000208004		11.7339	1.17339	16777.5	1677.75	6768.43	676.843	4.44907	0.444907	2287.93	228.793	28295.3	2829.53	0.322963	<0.1	0.272222	<0.1	0.126667	<0.1	1.38242	0.138242	113.391	11.3391	LOD	n/a*	0.407778	<0.1	0.731529	0.0731529	0.198704	<0.1	2.40093	0.240093
T24	MURmap_Tributary_21	Drauchenbach	46.6925	15.9894	355	23.11.2023	12:45:00	6	7.67	348.4	11.66	3.4	207.4	Bad Radkersburg	0.710629	0.000207453		16.245	1.6245	13627.1	1362.71	12335.7	1233.57	4.1759	0.41759	2960.5	296.05	45616.7	4561.67	0.595185	0.0595185	0.44	<0.1	0.14	<0.1	0.233519	<0.1	49.8089	4.98089	LOD	n/a*	0.768889	0.0768889	1.51642	0.151642	0.922037	0.0922037	2.12315	0.212315
T25	MURmap_Tributary_22	Boračevski potok	46.641	16.0467	359	23.11.2023	1900-01-13 08:24:00	9.7	6.89	1040	7.06	8.25	503.25	Radenci	0.712796	0.000208085		394.552	39.4552	145952	14595.2	28782.4	2878.24	2.89862	0.289862	22029.1	2202.91	80342.1	8034.21	0.615185	0.0615185	0.691111	0.0691111	0.217778	<0.1	1.30909	0.130909	300.931	30.0931	1.83148	0.183148	1.82778	0.182778	6.1304	0.61304	0.524259	0.0524259	82.3076	8.23076
T26	MURmap_Tributary_23	Razbremenilni kanal Ledav - Mura	46.6095	16.1637	370	23.11.2023	14:50:00	11.5	6.78	449.7	4.36	4.6	280.6	Dokležovje	0.711141	0.000207602		34.6628	3.46628	14989.5	1498.95	19402.8	1940.28	0.28622	<0.1	4175.07	417.507	58070.4	5807.04	0.196296	<0.1	0.137778	<0.1	0.0255556	<0.1	4.7093	0.47093	49.5878	4.95878	LOD	n/a*	0.212222	<0.1	0.660183	0.0660183	0.419815	<0.1	0.589815	0.0589815
T27	MURmap_Tributary_24	Ščavnica	46.5227	16.2855	384	23.11.2023	15:40:00	7.4	7.29	391.1	10.25	4.1	250.1	Šafarsko	0.711769	0.000207785		17.7428	1.77428	11571.2	1157.12	17764.5	1776.45	0.559938	0.0559938	3144.02	314.402	50545.5	5054.55	0.496296	<0.1	0.154444	<0.1	0.0633333	<0.1	12.5808	1.25808	175.069	17.5069	0.134815	<0.1	0.468889	<0.1	0.572962	0.0572962	0.609815	0.0609815	1.24204	0.124204
T28	MURmap_Tributary_25	Ledava	46.5137	16.504	416	23.11.2023	16:35:00	7.5	7.42	428.2	10.15	3.6	219.6	Lendava	0.711459	0.000207695		48.5294	4.85294	35468.6	3546.86	12034.4	1203.44	1.62479	0.162479	4666.49	466.649	43154.4	4315.44	0.588519	0.0588519	0.414444	<0.1	0.184444	<0.1	0.974741	0.0974741	78.1889	7.81889	0.333704	<0.1	0.464444	<0.1	3.64302	0.364302	0.713148	0.0713148	4.21315	0.421315
																	Average	24.9635		14436.5		11893.3		5.19308		2891.53		34781.7		0.271528		0.272754		0.224028		1.79736		39.3163		1.99049		0.501422		1.34446		1.80128		5.02226
																	Min	0.473889		411.174		2277.49		0.28622		415.825		6013.8		0.0796296		0.0611111		0.0255556		0.165477		1.53333		0.0959259		0.177778		0.191996		0.14537		0.324259
																	Max	394.552		145952		49301.6		21.449		22029.1		80342.1		0.615185		0.691111		1.77		12.5808		300.931		8.52815		1.82778		6.1304		29.4887		82.3076
[truncated: 14 more columns]

## Sheet: ESI-2.6
Table ESI-2.6: Table containing minimum, mean, median, maximum and quartile values for the Sr mass concentrations from all the campaigns.
Sr [µg L-1]	Min	25% quartile	Mean	Median	75% quartile	Max
Mur high water season	59	86.1	105.5	115.1	119.3	147.3
Mur mid water season	103	143.7	164.8	157.7	172.3	406.7
Mur low water season	117.2	191.9	205.1	200.1	209.3	429.1
Tributaries June 2022	23.1	56.9	115.6	74.1	133.5	426.4
Tributaries November 2023	21.2	56.2	120.7	108.3	164.6	393

## Sheet: ESI-2.7
Table ESI-2.7: Boxplots of 87Sr/86Sr isotope ratios comparing high, mid and low water season in the Sections of the Mur River (according to the isotopic distribution) with the tributaries in the respective Section.

## Sheet: ESI-2.8
Table ESI-2.8: Triplicate analysis of 87Sr/86Sr isotope ratios in Mur River water, sampled in May 2022
	May 2022	Replicate 1	Replicate 2	Replicate 3	Replicates 1 & 2	Replicates 1 & 3	Replicates 2 & 3
number	location	87Sr/86Sr	87Sr/86Sr	87Sr/86Sr	∆ in ‰	∆ in ‰	∆ in ‰
R4	Muhr/Bergle/ reservoir/dam	0.71005	0.710254	0.710132	0.286536	0.115662	-0.170923
R6	Schmalzgraben	0.709839	0.710041	0.709957	0.285456	0.166887	-0.118603
R7	Schellgaden	0.709358	0.709523	0.709582	0.232337	0.315291	0.0829737
R8	St. Michael (Lungau)	0.709586	0.709764	0.709732	0.250556	0.205515	-0.0450515
R9	Tamsweg	0.710204	0.710288	0.710286	0.117935	0.115211	-0.00272448
R10	Madling	0.709948	0.710159	0.710109	0.296163	0.226825	-0.069358
R11	Predlitz/Turrach	0.71007	0.7103	0.710205	0.323635	0.188806	-0.134873
R12	Stadl/Mur	0.710227	0.710369	0.710328	0.199902	0.141692	-0.0582214
R13	St. Lorenzen/Mur	0.710264	0.710677	0.710586	0.581406	0.452444	-0.129037
R14	St. Egidi ob Murau	0.710661	0.710844	0.710777	0.257584	0.162571	-0.0950377
R15	Niederwölz	0.71068	0.710782	0.710745	0.143827	0.0925187	-0.0513154
R16	St. Georgen ob Judenburg	0.710818	0.711093	0.710905	0.387065	0.12306	-0.264107
R17	St. Peter ob Judenburg	0.710817	0.710922	0.710877	0.148286	0.0840302	-0.0642658
R18	Zeltweg	0.711173	0.711227	0.711177	0.0763516	0.00495251	-0.0714045
R19	St. Lorenzen b. Knittelfeld	0.71123	0.711222	0.711139	-0.0112402	-0.129241	-0.118
R20	St. Michael (Obersteiermark)	0.71117	0.711161	0.71116	-0.0123153	-0.0143053	-0.00198998
R21	Leoben	0.711454	0.711513	0.711496	0.0834275	0.0591024	-0.0243272
R22	Niklasdorf	0.711417	0.711692	0.71158	0.386849	0.229365	-0.157545
R23	Unteraich	0.71165	0.711575	0.711555	-0.105324	-0.133136	-0.0278096
R24	Bruck/Mur	0.711454	0.711443	0.711424	-0.0153362	-0.042335	-0.0269984
R25	Mixnitz/Pernegg	0.711306	0.710928	0.710927	-0.531751	-0.533641	-0.00188925
R26	Frohnleiten	0.710841	0.710803	0.710845	-0.0531125	0.00469994	0.0578094
R27	Peggau-Deuschfeistritz	0.710764	0.710864	0.710855	0.141475	0.127958	-0.0135194
R28	Gratkorn	0.710889	0.710896	0.710852	0.0105254	-0.0518262	-0.0623523
R29	Graz/Augarten	0.710913	0.710742	0.710794	-0.239676	-0.166687	0.0729716
R30	Graz Dörfla/Gössendorf	0.710895	0.710766	0.71085	-0.18126	-0.0641099	0.117129
R31	Mellach	0.710883	0.710791	0.710862	-0.129252	-0.0305745	0.0986652
R32	Bachsdorf, Lebring	0.711049	0.710848	0.71085	-0.283574	-0.280843	0.00273024
R33	Retznei, Ehrenhausen	0.710841	0.710778	0.710816	-0.0877139	-0.0347352	0.052974
R34	Spielfeld	0.710883	0.710861	0.710874	-0.0306395	-0.0128515	0.0177875
R35	Sladki vrh, Paloma	0.710787	0.710764	0.710872	-0.0328815	0.119207	0.152084
R36	Cmurek	0.710779	0.710814	0.710884	0.048866	0.147703	0.0988416
R37	Apače	0.710746	0.710827	0.710843	0.114239	0.13721	0.0229737
R38	Mele	0.710724	0.710682	0.710792	-0.0595457	0.0953301	0.154867
R39	Hrastje, Mota	0.710865	0.710776	0.710914	-0.125343	0.0688	0.194118
R40	Verzej	0.710849	0.710951	0.710839	0.14302	-0.013529	-0.156571
R41	Brod, Krapje	0.710861	0.710854	0.710845	-0.010919	-0.0228329	-0.0119138
R42	Gibina	0.710856	0.710925	0.710827	0.0970122	-0.0395224	-0.136548
R43	Petišovci/Mursko Središće	0.710906	0.710885	0.7109	-0.0296604	-0.00937939	0.0202804
R44	Pince	0.710949	0.710871	0.710905	-0.109806	-0.0618393	0.0479614
	max				0.581406	0.452444	0.194118
	min				-0.531751	-0.533641	-0.264107
	Average				0.0640776	0.0435863	-0.0205055
	SD*2				0.413982	0.327653	0.197572

## Sheet: ESI-2.9
Table ESI-2.9: Isotopic pattern deconvolution with samples from the Mur River (2022-08) near Bruck/Mur and from the Tributary Mürz
			n(84Sr)/n(86Sr)			n(86Sr)/n(86Sr)			n(87Sr)/n(86Sr)			n(88Sr)/n(86Sr)			Isotope abundances
Origin	Sample type	n(84Sr)/n(86Sr)	U, k=2	U, k=1	n(86Sr)/n(86Sr)	U, k=2	U, k=1	n(87Sr)/n(86Sr)	U, k=2	U, k=1	n(88Sr)/n(86Sr)	U, k=2	U, k=1	84	86	87	88
MURmap	MURmap_2022-08_18	0.0565815	0.000339609	0.000169805	1	0	0	0.711274	0.000171154	8.55771e-05	8.37521	0.347597	0.173799	0.00557835	0.0985895	0.0701242	0.825708
MURmap	MURmap_2023-11_14-Tributary-Mürz	0.0565414	0.000140588	7.02941e-05	1	0	0	0.709716	0.000207186	0.000103593	8.38116	0.461423	0.230712	0.005572	0.0985472	0.0699406	0.82594
MURmap	MURmap_2022-08_19	0.056571	0.000151286	7.56429e-05	1	0	0	0.710908	0.000171066	8.5533e-05	8.37538	0.347597	0.173799	0.00557742	0.0985915	0.0700895	0.825742
Two-component system
		molar fractions
Sample ID	Sample type	MURmap_2023-11_14-Tributary-Mürz	MURmap_2022-08_18	Sum
MURmap	MURmap_2022-08_19	0.168639	0.831356	0.999994
		0.0339895	0.0339981
		1	7.26286e-06
		6.60212e+09	2
		0.696513	1.05498e-10

[truncated: 3 more sheets: Boxplots, Sheet1, ESI-9]
